# Supplementary material for: 1-[4-({4-[(E)-(2-Hy­droxy­naphthalen-1-yl)methyl­idene­amino]­phen­yl}sulfan­yl)phen­yl]ethanone
Source: Acta Crystallogr Sect E Struct Rep Online. 2012 Dec 12;69(Pt 1):o67–8. doi: 10.1107/S1600536812049835 (PMC3588383; doi:10.1107/S1600536812049835)
Supplement: Supplementary file 1 [file e-69-00o67-sup1.cif]

##############################################################################
#                                                                            #
# This CIF contains the data in a paper accepted for publication in          #
# Acta Crystallographica Section E. It conforms to the requirements of       #
# Notes for Authors for Acta Crystallographica Section E, and has been       #
# peer reviewed under the auspices of the IUCr Commission on Journals.       #
#                                                                            #
# Full details of the Crystallographic Information File format               #
# are given in the paper "The Crystallographic Information File (CIF):       #
# a New Standard Archive File for Crystallography" by S. R. Hall, F. H.      #
# Allen and I. D. Brown [Acta Cryst. (1991), A47, 655-685].                  #
#                                                                            #
# The current version of the core CIF dictionary is obtainable from          #
# ftp://ftp.iucr.org/pub/cif_core.dic.                                       #
#                                                                            #
# Software is freely available for graphical display of the structure(s)     #
# in this CIF. For information consult the CIF software page                 #
# http://www.iucr.org/resources/cif/software.                                #
#                                                                            #
# This file may be used for bona fide research purposes within the           #
# scientific community so long as proper attribution is given to the journal # 
# article from which it was obtained.                                        #
#                                                                            #
##############################################################################
data_global
_audit_creation_method     'WinGX routine CIF_UPDATE'
_audit_conform_dict_name     cif_core.dic
_audit_conform_dict_version     2.4
_journal_date_recd_electronic     2012-11-30
_journal_date_accepted     2012-12-05
_journal_name_full     'Acta Crystallographica, Section E'
_journal_year     2013
_journal_volume     69
_journal_issue      1
_journal_page_first     o67
_journal_page_last     o68
_journal_paper_category     QO
_journal_paper_doi     10.1107/S1600536812049835
_journal_coeditor_code     TK5178
_publ_contact_author_name     'Mousser'
_publ_contact_author_address
;
D\'epartement de Chimie
Facult\'e des Sciences Exactes,
Universit\'e Mentouri Constantine
Route de Ain El Bey, Constantine
Algerie
;
_publ_contact_author_email     abmousser@yahoo.fr
_publ_contact_author_fax     '0021331818829'
_publ_contact_author_phone     '00213550044090'
_publ_section_title
;\
1-[4-({4-[(<i>E</i>)-(2-Hydroxynaphthalen-1-yl)methylideneamino]phenyl}\
sulfanyl)phenyl]ethanone
;
loop_
    _publ_author_name
    _publ_author_address
    'Hebbachi, Rabihe'
;
D\'epartement de Chimie, Facult\'e des Sciences Exactes,
Universit\'e Mentouri Constantine
Route de Ain El Bey, Constantine
Algerie
;
    'Mousser, H\'enia'
;
D\'epartement de Chimie Industrielle, Facult\'e des Sciences de l'Ing\'enieur,
Universit\'e Mentouri Constantine
Campus Chaab Erssas, Constantine
Algerie
;
    'Mousser, Abdelhamid'
;
D\'epartement de Chimie, Facult\'e des Sciences Exactes,
Universit\'e Mentouri Constantine
Route de Ain El Bey, Constantine
Algerie
;
data_I
_chemical_name_systematic
;
1-[4-({4-[(<i>E</i>)-(2-Hydroxynaphthalen-1-
yl)methylideneamino]phenyl}sulfanyl)phenyl]ethanone
;
_chemical_formula_moiety     'C25 H19 N O2 S'
_chemical_formula_sum     'C25 H19 N O2 S'
_chemical_formula_iupac     'C25 H19 N O2 S'
_chemical_formula_weight     397.47
_symmetry_cell_setting     monoclinic
_symmetry_space_group_name_H-M     'C c'
_symmetry_space_group_name_Hall     'C -2yc'
loop_
    _symmetry_equiv_pos_as_xyz
    'x, y, z'
    'x, -y, z+1/2'
    'x+1/2, y+1/2, z'
    'x+1/2, -y+1/2, z+1/2'
_cell_length_a     10.695(3)
_cell_length_b     44.458(14)
_cell_length_c     4.4437(11)
_cell_angle_alpha     90
_cell_angle_beta     99.004(9)
_cell_angle_gamma     90
_cell_volume     2086.8(10)
_cell_formula_units_Z     4
_cell_measurement_reflns_used     1817
_cell_measurement_theta_min     2.37
_cell_measurement_theta_max     26.01
_cell_measurement_temperature     150(2)
_exptl_crystal_description     stick
_exptl_crystal_colour     orange
_exptl_crystal_size_max     0.58
_exptl_crystal_size_mid     0.17
_exptl_crystal_size_min     0.06
_exptl_crystal_density_diffrn     1.265
_exptl_crystal_density_method     'not measured'
_exptl_crystal_F_000     832
_exptl_absorpt_coefficient_mu     0.176
_exptl_absorpt_correction_type     multi-scan
_exptl_absorpt_process_details
;
(SADABS, Sheldrick, 2002)
;
_exptl_absorpt_correction_T_min     0.898
_exptl_absorpt_correction_T_max     0.990
_exptl_special_details
;
;
_diffrn_ambient_temperature     150(2)
_diffrn_radiation_type     MoK\a
_diffrn_radiation_wavelength     0.71073
_diffrn_radiation_monochromator     graphite
_diffrn_measurement_device_type     'Bruker APEXII'
_diffrn_measurement_method     'CCD rotation images, thin slices'
_diffrn_reflns_number     8026
_diffrn_reflns_av_R_equivalents     0.0362
_diffrn_reflns_theta_min     2.99
_diffrn_reflns_theta_max     27.47
_diffrn_reflns_theta_full     27.47
_diffrn_measured_fraction_theta_max     0.994
_diffrn_measured_fraction_theta_full     0.994
_diffrn_reflns_limit_h_min     -12
_diffrn_reflns_limit_h_max     13
_diffrn_reflns_limit_k_min     -57
_diffrn_reflns_limit_k_max     57
_diffrn_reflns_limit_l_min     -4
_diffrn_reflns_limit_l_max     5
_refine_special_details
;
Refinement of <i>F</i>^2^ against ALL reflections. The weighted <i>R</i>-factor
<i>wR</i> and goodness of fit <i>S</i> are based on <i>F</i>^2^, conventional
<i>R</i>-factors <i>R</i> are based on <i>F</i>, with <i>F</i> set to zero for
negative <i>F</i>^2^. The threshold expression of <i>F</i>^2^ >
\s(<i>F</i>^2^) is used only for calculating <i>R</i>-factors(gt) <i>etc</i>.
and is not relevant to the choice of reflections for refinement.
<i>R</i>-factors based on <i>F</i>^2^ are statistically about twice as large
as those based on <i>F</i>, and <i>R</i>- factors based on ALL data will be
even larger.
Since hydrogen is not very well localized between N13 and O1, the structure is
described as the presence of two tautomers. Hydrogen is bonded to O1 in the
first one (part A) and to N13 in the second (part B). This disorder was
modeled by refining part A (except H on N13) and part B (except H on O1) with
equivalence of N13 and central phenyl ring (C14 to C19) atoms.
;
_reflns_number_total     3680
_reflns_number_gt     2952
_reflns_threshold_expression     I>2\s(I)
_refine_ls_structure_factor_coef     Fsqd
_refine_ls_matrix_type     full
_refine_ls_R_factor_all     0.06
_refine_ls_R_factor_gt     0.0459
_refine_ls_wR_factor_gt     0.1156
_refine_ls_wR_factor_ref     0.1245
_refine_ls_goodness_of_fit_ref     0.983
_refine_ls_restrained_S_all     0.983
_refine_ls_number_reflns     3680
_refine_ls_number_parameters     263
_refine_ls_number_restraints     2
_refine_ls_hydrogen_treatment     constr
_refine_ls_weighting_scheme     calc
_refine_ls_weighting_details
         'calc w=1/[\s^2^(Fo^2^)+(0.0718P)^2^+0.0000P] where P=(Fo^2^+2Fc^2^)/3'
_atom_sites_solution_hydrogens     geom
_atom_sites_solution_primary     direct
_atom_sites_solution_secondary     difmap
_refine_ls_shift/su_max     0.005
_refine_ls_shift/su_mean     0
_refine_diff_density_max     0.239
_refine_diff_density_min     -0.22
_refine_ls_extinction_method     none
_refine_ls_abs_structure_details     'Flack (1983), 1291 Friedel pairs'
_refine_ls_abs_structure_Flack     -0.06(10)
loop_
    _atom_type_symbol
    _atom_type_description
    _atom_type_scat_dispersion_real
    _atom_type_scat_dispersion_imag
    _atom_type_scat_source
    C C 0.0033 0.0016 'International Tables Vol C Tables 4.2.6.8 and 6.1.1.4'
    H H 0 0 'International Tables Vol C Tables 4.2.6.8 and 6.1.1.4'
    N N 0.0061 0.0033 'International Tables Vol C Tables 4.2.6.8 and 6.1.1.4'
    O O 0.0106 0.006 'International Tables Vol C Tables 4.2.6.8 and 6.1.1.4'
    S S 0.1246 0.1234 'International Tables Vol C Tables 4.2.6.8 and 6.1.1.4'
_computing_data_collection     'APEX2 (Bruker, 2006)'
_computing_cell_refinement     'SAINT (Bruker, 2006)'
_computing_data_reduction     'SAINT (Bruker, 2006)'
_computing_structure_solution     'SIR97 (Altomare <i>et al.</i>, 1999)'
_computing_structure_refinement     'SHELXL97 (Sheldrick, 2008)'
_computing_molecular_graphics     'ORTEP-3 for Windows (Farrugia, 2012)'
_computing_publication_material
;
WinGX (Farrugia, 2012)
;
loop_
    _atom_site_type_symbol
    _atom_site_label
    _atom_site_fract_x
    _atom_site_fract_y
    _atom_site_fract_z
    _atom_site_U_iso_or_equiv
    _atom_site_adp_type
    _atom_site_calc_flag
    _atom_site_refinement_flags
    _atom_site_occupancy
    _atom_site_symmetry_multiplicity
    _atom_site_disorder_assembly
    _atom_site_disorder_group
    O O1A 0.9261(2) 0.89274(5) 0.2227(5) 0.0432(6) Uani d P 0.5 1 A 1
    H H1A 0.8804 0.8781 0.2548 0.065 Uiso calc PR 0.5 1 A 1
    O O1B 0.9261(2) 0.89274(5) 0.2227(5) 0.0432(6) Uani d P 0.5 1 A 2
    C C2 0.8665(3) 0.90927(7) 0.0128(7) 0.0343(7) Uani d . 1 1 . .
    C C3 0.9267(3) 0.93567(7) -0.0798(8) 0.0404(8) Uani d . 1 1 A .
    H H3 1.0096 0.9405 0.0187 0.048 Uiso calc R 1 1 . .
    C C4 0.8695(3) 0.95396(7) -0.3033(8) 0.0404(8) Uani d . 1 1 . .
    H H4 0.9135 0.9711 -0.3594 0.048 Uiso calc R 1 1 A .
    C C5 0.7436(3) 0.94802(7) -0.4576(7) 0.0339(7) Uani d . 1 1 A .
    C C6 0.6843(4) 0.96779(7) -0.6875(8) 0.0402(8) Uani d . 1 1 . .
    H H6 0.7291 0.9849 -0.7408 0.048 Uiso calc R 1 1 A .
    C C7 0.5643(3) 0.96264(7) -0.8334(7) 0.0423(9) Uani d . 1 1 A .
    H H7 0.5253 0.9761 -0.9862 0.051 Uiso calc R 1 1 . .
    C C8 0.4992(4) 0.93702(8) -0.7531(7) 0.0408(8) Uani d . 1 1 . .
    H H8 0.4155 0.9332 -0.853 0.049 Uiso calc R 1 1 A .
    C C9 0.5551(3) 0.91739(7) -0.5316(8) 0.0357(7) Uani d . 1 1 A .
    H H9 0.5092 0.9003 -0.4825 0.043 Uiso calc R 1 1 . .
    C C10 0.6785(3) 0.92219(6) -0.3773(7) 0.0317(7) Uani d . 1 1 . .
    C C11 0.7411(3) 0.90245(6) -0.1401(7) 0.0306(7) Uani d . 1 1 A .
    C C12 0.6792(3) 0.87685(7) -0.0513(7) 0.0321(7) Uani d . 1 1 . .
    H H12 0.5963 0.8725 -0.153 0.039 Uiso calc R 1 1 A 1
    N N13A 0.7319(3) 0.85845(5) 0.1698(6) 0.0320(6) Uani d P 0.5 1 A 1
    C C14A 0.6753(3) 0.83248(6) 0.2696(7) 0.0285(6) Uani d P 0.5 1 A 1
    C C15A 0.7471(3) 0.81538(7) 0.4960(7) 0.0325(7) Uani d P 0.5 1 A 1
    H H15A 0.8306 0.8216 0.5776 0.039 Uiso calc PR 0.5 1 A 1
    C C16A 0.6980(3) 0.78934(7) 0.6035(7) 0.0343(7) Uani d P 0.5 1 A 1
    H H16A 0.7467 0.7782 0.7626 0.041 Uiso calc PR 0.5 1 A 1
    C C17A 0.5781(3) 0.77958(6) 0.4798(7) 0.0296(7) Uani d P 0.5 1 A 1
    C C18A 0.5070(3) 0.79663(7) 0.2544(7) 0.0324(7) Uani d P 0.5 1 A 1
    H H18A 0.4242 0.7901 0.1706 0.039 Uiso calc PR 0.5 1 A 1
    C C19A 0.5541(3) 0.82303(7) 0.1483(7) 0.0345(7) Uani d P 0.5 1 A 1
    H H19A 0.504 0.8345 -0.0058 0.041 Uiso calc PR 0.5 1 A 1
    N N13B 0.7319(3) 0.85845(5) 0.1698(6) 0.0320(6) Uani d P 0.5 1 A 2
    H H13B 0.8087 0.8629 0.2611 0.038 Uiso calc PR 0.5 1 A 2
    C C14B 0.6753(3) 0.83248(6) 0.2696(7) 0.0285(6) Uani d P 0.5 1 A 2
    C C15B 0.7471(3) 0.81538(7) 0.4960(7) 0.0325(7) Uani d P 0.5 1 A 2
    H H15B 0.8306 0.8216 0.5776 0.039 Uiso calc PR 0.5 1 A 2
    C C16B 0.6980(3) 0.78934(7) 0.6035(7) 0.0343(7) Uani d P 0.5 1 A 2
    H H16B 0.7467 0.7782 0.7626 0.041 Uiso calc PR 0.5 1 A 2
    C C17B 0.5781(3) 0.77958(6) 0.4798(7) 0.0296(7) Uani d P 0.5 1 A 2
    C C18B 0.5070(3) 0.79663(7) 0.2544(7) 0.0324(7) Uani d P 0.5 1 A 2
    H H18B 0.4242 0.7901 0.1706 0.039 Uiso calc PR 0.5 1 A 2
    C C19B 0.5541(3) 0.82303(7) 0.1483(7) 0.0345(7) Uani d P 0.5 1 A 2
    H H19B 0.504 0.8345 -0.0058 0.041 Uiso calc PR 0.5 1 A 2
    S S1 0.50675(10) 0.747532(16) 0.62296(19) 0.0362(2) Uani d . 1 1 . .
    C C20 0.5814(3) 0.71639(6) 0.4809(7) 0.0288(7) Uani d . 1 1 A .
    C C21 0.5376(3) 0.68797(7) 0.5525(7) 0.0342(7) Uani d . 1 1 . .
    H H21 0.47 0.6864 0.6674 0.041 Uiso calc R 1 1 A .
    C C22 0.5921(3) 0.66202(7) 0.4567(7) 0.0344(7) Uani d . 1 1 A .
    H H22 0.5608 0.6429 0.5051 0.041 Uiso calc R 1 1 . .
    C C23 0.6915(3) 0.66362(7) 0.2916(7) 0.0309(7) Uani d . 1 1 . .
    C C24 0.7347(3) 0.69227(7) 0.2182(7) 0.0317(7) Uani d . 1 1 A .
    H H24 0.8024 0.6938 0.1038 0.038 Uiso calc R 1 1 . .
    C C25 0.6800(3) 0.71807(7) 0.3103(7) 0.0305(7) Uani d . 1 1 . .
    H H25 0.7098 0.7372 0.257 0.037 Uiso calc R 1 1 A .
    C C26 0.7554(3) 0.63638(7) 0.1932(8) 0.0367(8) Uani d . 1 1 A .
    C C27 0.7015(4) 0.60589(7) 0.2401(9) 0.0474(9) Uani d . 1 1 . .
    H H27A 0.7546 0.5904 0.1671 0.071 Uiso calc R 1 1 A .
    H H27B 0.6154 0.6046 0.1264 0.071 Uiso calc R 1 1 . .
    H H27C 0.6992 0.6028 0.4576 0.071 Uiso calc R 1 1 . .
    O O28 0.8519(3) 0.63891(6) 0.0759(6) 0.0530(7) Uani d . 1 1 . .
loop_
    _atom_site_aniso_label
    _atom_site_aniso_U_11
    _atom_site_aniso_U_22
    _atom_site_aniso_U_33
    _atom_site_aniso_U_12
    _atom_site_aniso_U_13
    _atom_site_aniso_U_23
    O1A 0.0444(14) 0.0349(12) 0.0494(16) 0.0022(10) 0.0045(11) -0.0044(10)
    O1B 0.0444(14) 0.0349(12) 0.0494(16) 0.0022(10) 0.0045(11) -0.0044(10)
    C2 0.044(2) 0.0286(16) 0.032(2) 0.0051(14) 0.0121(14) -0.0093(13)
    C3 0.0406(19) 0.0355(17) 0.047(2) -0.0029(15) 0.0120(16) -0.0151(15)
    C4 0.048(2) 0.0319(16) 0.046(2) -0.0078(15) 0.0241(17) -0.0102(15)
    C5 0.048(2) 0.0278(15) 0.0299(19) -0.0021(14) 0.0177(14) -0.0072(12)
    C6 0.064(2) 0.0293(16) 0.0320(19) -0.0051(15) 0.0218(16) -0.0041(13)
    C7 0.061(2) 0.0339(17) 0.033(2) -0.0001(16) 0.0109(17) 0.0036(14)
    C8 0.049(2) 0.0396(18) 0.034(2) 0.0013(15) 0.0062(16) -0.0023(14)
    C9 0.048(2) 0.0294(15) 0.0310(18) -0.0037(14) 0.0092(14) -0.0008(13)
    C10 0.0457(19) 0.0240(13) 0.0287(18) -0.0010(13) 0.0159(14) -0.0066(12)
    C11 0.0410(18) 0.0249(14) 0.0279(17) -0.0011(13) 0.0112(13) -0.0068(12)
    C12 0.0397(18) 0.0296(15) 0.0279(18) 0.0039(13) 0.0082(13) -0.0055(12)
    N13A 0.0375(14) 0.0286(13) 0.0308(15) 0.0022(11) 0.0082(11) -0.0019(11)
    C14A 0.0362(17) 0.0263(14) 0.0248(17) 0.0041(12) 0.0101(12) -0.0052(12)
    C15A 0.0359(18) 0.0332(16) 0.0278(19) 0.0001(13) 0.0034(13) -0.0021(12)
    C16A 0.0368(18) 0.0370(17) 0.0284(19) 0.0042(14) 0.0029(14) 0.0051(13)
    C17A 0.0358(18) 0.0267(14) 0.0270(18) 0.0034(12) 0.0069(13) 0.0017(12)
    C18A 0.0342(17) 0.0327(16) 0.0312(19) 0.0045(13) 0.0078(13) -0.0033(12)
    C19A 0.0403(18) 0.0311(16) 0.0311(19) 0.0048(13) 0.0030(14) 0.0036(13)
    N13B 0.0375(14) 0.0286(13) 0.0308(15) 0.0022(11) 0.0082(11) -0.0019(11)
    C14B 0.0362(17) 0.0263(14) 0.0248(17) 0.0041(12) 0.0101(12) -0.0052(12)
    C15B 0.0359(18) 0.0332(16) 0.0278(19) 0.0001(13) 0.0034(13) -0.0021(12)
    C16B 0.0368(18) 0.0370(17) 0.0284(19) 0.0042(14) 0.0029(14) 0.0051(13)
    C17B 0.0358(18) 0.0267(14) 0.0270(18) 0.0034(12) 0.0069(13) 0.0017(12)
    C18B 0.0342(17) 0.0327(16) 0.0312(19) 0.0045(13) 0.0078(13) -0.0033(12)
    C19B 0.0403(18) 0.0311(16) 0.0311(19) 0.0048(13) 0.0030(14) 0.0036(13)
    S1 0.0411(4) 0.0342(4) 0.0357(5) 0.0028(4) 0.0138(3) 0.0048(4)
    C20 0.0311(16) 0.0305(15) 0.0233(18) 0.0001(12) -0.0005(12) 0.0028(12)
    C21 0.0350(18) 0.0354(17) 0.033(2) -0.0023(13) 0.0092(13) 0.0063(13)
    C22 0.0394(18) 0.0310(16) 0.0326(19) -0.0070(13) 0.0047(14) 0.0037(13)
    C23 0.0325(17) 0.0294(15) 0.0297(18) -0.0039(12) 0.0018(13) 0.0025(12)
    C24 0.0325(17) 0.0331(16) 0.0296(19) -0.0035(13) 0.0049(13) 0.0028(13)
    C25 0.0337(17) 0.0284(15) 0.0297(18) -0.0010(12) 0.0062(13) 0.0047(12)
    C26 0.0362(19) 0.0362(17) 0.035(2) 0.0004(14) -0.0013(14) 0.0015(14)
    C27 0.052(2) 0.0334(17) 0.057(3) 0.0055(16) 0.0088(17) 0.0002(16)
    O28 0.0506(16) 0.0421(14) 0.0705(18) 0.0027(12) 0.0222(13) -0.0073(13)
_geom_special_details
;
All e.s.d.'s (except the e.s.d. in the dihedral angle between two l.s. planes)
are estimated using the full covariance matrix. The cell e.s.d.'s are taken
into account individually in the estimation of e.s.d.'s in distances, angles
and torsion angles; correlations between e.s.d.'s in cell parameters are only
used when they are defined by crystal symmetry. An approximate (isotropic)
treatment of cell e.s.d.'s is used for estimating e.s.d.'s involving l.s.
planes.
;
loop_
    _geom_bond_atom_site_label_1
    _geom_bond_atom_site_label_2
    _geom_bond_site_symmetry_2
    _geom_bond_distance
    _geom_bond_publ_flag
    O1A C2 . 1.277(4) ?
    O1A H1A . 0.84 ?
    C2 C3 . 1.429(4) ?
    C2 C11 . 1.438(5) ?
    C3 C4 . 1.354(5) ?
    C3 H3 . 0.95 ?
    C4 C5 . 1.437(5) ?
    C4 H4 . 0.95 ?
    C5 C10 . 1.417(4) ?
    C5 C6 . 1.420(5) ?
    C6 C7 . 1.363(5) ?
    C6 H6 . 0.95 ?
    C7 C8 . 1.410(5) ?
    C7 H7 . 0.95 ?
    C8 C9 . 1.380(5) ?
    C8 H8 . 0.95 ?
    C9 C10 . 1.404(5) ?
    C9 H9 . 0.95 ?
    C10 C11 . 1.453(4) ?
    C11 C12 . 1.404(4) ?
    C12 N13A . 1.334(4) ?
    C12 H12 . 0.95 ?
    N13A C14A . 1.407(4) ?
    C14A C19A . 1.388(4) ?
    C14A C15A . 1.393(5) ?
    C15A C16A . 1.387(4) ?
    C15A H15A . 0.95 ?
    C16A C17A . 1.383(5) ?
    C16A H16A . 0.95 ?
    C17A C18A . 1.385(4) ?
    C17A S1 . 1.780(3) ?
    C18A C19A . 1.389(4) ?
    C18A H18A . 0.95 ?
    C19A H19A . 0.95 ?
    S1 C20 . 1.764(3) ?
    C20 C25 . 1.394(4) ?
    C20 C21 . 1.401(4) ?
    C21 C22 . 1.389(4) ?
    C21 H21 . 0.95 ?
    C22 C23 . 1.385(5) ?
    C22 H22 . 0.95 ?
    C23 C24 . 1.410(4) ?
    C23 C26 . 1.489(4) ?
    C24 C25 . 1.378(4) ?
    C24 H24 . 0.95 ?
    C25 H25 . 0.95 ?
    C26 O28 . 1.232(4) ?
    C26 C27 . 1.500(4) ?
    C27 H27A . 0.98 ?
    C27 H27B . 0.98 ?
    C27 H27C . 0.98 ?
loop_
    _geom_angle_atom_site_label_1
    _geom_angle_atom_site_label_2
    _geom_angle_atom_site_label_3
    _geom_angle_site_symmetry_1
    _geom_angle_site_symmetry_3
    _geom_angle
    _geom_angle_publ_flag
    C2 O1A H1A . . 109.5 ?
    O1A C2 C3 . . 119.1(3) ?
    O1A C2 C11 . . 123.1(3) ?
    C3 C2 C11 . . 117.8(3) ?
    C4 C3 C2 . . 122.1(3) ?
    C4 C3 H3 . . 118.9 ?
    C2 C3 H3 . . 118.9 ?
    C3 C4 C5 . . 121.5(3) ?
    C3 C4 H4 . . 119.3 ?
    C5 C4 H4 . . 119.3 ?
    C10 C5 C6 . . 120.1(3) ?
    C10 C5 C4 . . 119.3(3) ?
    C6 C5 C4 . . 120.6(3) ?
    C7 C6 C5 . . 121.3(3) ?
    C7 C6 H6 . . 119.4 ?
    C5 C6 H6 . . 119.4 ?
    C6 C7 C8 . . 118.7(3) ?
    C6 C7 H7 . . 120.6 ?
    C8 C7 H7 . . 120.6 ?
    C9 C8 C7 . . 121.0(3) ?
    C9 C8 H8 . . 119.5 ?
    C7 C8 H8 . . 119.5 ?
    C8 C9 C10 . . 121.4(3) ?
    C8 C9 H9 . . 119.3 ?
    C10 C9 H9 . . 119.3 ?
    C9 C10 C5 . . 117.5(3) ?
    C9 C10 C11 . . 123.6(3) ?
    C5 C10 C11 . . 118.9(3) ?
    C12 C11 C2 . . 119.0(3) ?
    C12 C11 C10 . . 120.6(3) ?
    C2 C11 C10 . . 120.4(3) ?
    N13A C12 C11 . . 122.7(3) ?
    N13A C12 H12 . . 118.7 ?
    C11 C12 H12 . . 118.7 ?
    C12 N13A C14A . . 125.6(3) ?
    C19A C14A C15A . . 119.4(3) ?
    C19A C14A N13A . . 123.2(3) ?
    C15A C14A N13A . . 117.4(3) ?
    C16A C15A C14A . . 120.6(3) ?
    C16A C15A H15A . . 119.7 ?
    C14A C15A H15A . . 119.7 ?
    C17A C16A C15A . . 120.2(3) ?
    C17A C16A H16A . . 119.9 ?
    C15A C16A H16A . . 119.9 ?
    C16A C17A C18A . . 119.1(3) ?
    C16A C17A S1 . . 122.1(2) ?
    C18A C17A S1 . . 118.6(2) ?
    C17A C18A C19A . . 121.3(3) ?
    C17A C18A H18A . . 119.3 ?
    C19A C18A H18A . . 119.3 ?
    C18A C19A C14A . . 119.4(3) ?
    C18A C19A H19A . . 120.3 ?
    C14A C19A H19A . . 120.3 ?
    C20 S1 C17A . . 104.88(15) ?
    C25 C20 C21 . . 118.7(3) ?
    C25 C20 S1 . . 125.2(2) ?
    C21 C20 S1 . . 116.1(2) ?
    C22 C21 C20 . . 120.5(3) ?
    C22 C21 H21 . . 119.8 ?
    C20 C21 H21 . . 119.8 ?
    C23 C22 C21 . . 120.9(3) ?
    C23 C22 H22 . . 119.5 ?
    C21 C22 H22 . . 119.5 ?
    C22 C23 C24 . . 118.3(3) ?
    C22 C23 C26 . . 122.6(3) ?
    C24 C23 C26 . . 119.0(3) ?
    C25 C24 C23 . . 120.9(3) ?
    C25 C24 H24 . . 119.5 ?
    C23 C24 H24 . . 119.5 ?
    C24 C25 C20 . . 120.6(3) ?
    C24 C25 H25 . . 119.7 ?
    C20 C25 H25 . . 119.7 ?
    O28 C26 C23 . . 120.2(3) ?
    O28 C26 C27 . . 120.4(3) ?
    C23 C26 C27 . . 119.3(3) ?
    C26 C27 H27A . . 109.5 ?
    C26 C27 H27B . . 109.5 ?
    H27A C27 H27B . . 109.5 ?
    C26 C27 H27C . . 109.5 ?
    H27A C27 H27C . . 109.5 ?
    H27B C27 H27C . . 109.5 ?
loop_
    _geom_torsion_atom_site_label_1
    _geom_torsion_atom_site_label_2
    _geom_torsion_atom_site_label_3
    _geom_torsion_atom_site_label_4
    _geom_torsion_site_symmetry_1
    _geom_torsion_site_symmetry_2
    _geom_torsion_site_symmetry_3
    _geom_torsion_site_symmetry_4
    _geom_torsion
    _geom_torsion_publ_flag
    O1A C2 C3 C4 . . . . 179.2(3) ?
    C11 C2 C3 C4 . . . . 0.0(4) ?
    C2 C3 C4 C5 . . . . 0.9(5) ?
    C3 C4 C5 C10 . . . . -0.9(5) ?
    C3 C4 C5 C6 . . . . 178.8(3) ?
    C10 C5 C6 C7 . . . . 0.6(5) ?
    C4 C5 C6 C7 . . . . -179.2(3) ?
    C5 C6 C7 C8 . . . . -0.3(5) ?
    C6 C7 C8 C9 . . . . -0.1(5) ?
    C7 C8 C9 C10 . . . . 0.2(5) ?
    C8 C9 C10 C5 . . . . 0.0(5) ?
    C8 C9 C10 C11 . . . . 179.2(3) ?
    C6 C5 C10 C9 . . . . -0.4(4) ?
    C4 C5 C10 C9 . . . . 179.4(3) ?
    C6 C5 C10 C11 . . . . -179.7(3) ?
    C4 C5 C10 C11 . . . . 0.1(4) ?
    O1A C2 C11 C12 . . . . 1.6(4) ?
    C3 C2 C11 C12 . . . . -179.3(3) ?
    O1A C2 C11 C10 . . . . -180.0(3) ?
    C3 C2 C11 C10 . . . . -0.8(4) ?
    C9 C10 C11 C12 . . . . 0.0(5) ?
    C5 C10 C11 C12 . . . . 179.2(3) ?
    C9 C10 C11 C2 . . . . -178.5(3) ?
    C5 C10 C11 C2 . . . . 0.8(4) ?
    C2 C11 C12 N13A . . . . -0.1(4) ?
    C10 C11 C12 N13A . . . . -178.5(3) ?
    C11 C12 N13A C14A . . . . -180.0(3) ?
    C12 N13A C14A C19A . . . . -0.8(5) ?
    C12 N13A C14A C15A . . . . 177.5(3) ?
    C19A C14A C15A C16A . . . . -0.9(5) ?
    N13A C14A C15A C16A . . . . -179.4(3) ?
    C14A C15A C16A C17A . . . . 2.0(5) ?
    C15A C16A C17A C18A . . . . -1.9(5) ?
    C15A C16A C17A S1 . . . . -176.4(2) ?
    C16A C17A C18A C19A . . . . 0.8(5) ?
    S1 C17A C18A C19A . . . . 175.5(2) ?
    C17A C18A C19A C14A . . . . 0.3(5) ?
    C15A C14A C19A C18A . . . . -0.2(5) ?
    N13A C14A C19A C18A . . . . 178.1(3) ?
    C16A C17A S1 C20 . . . . -76.5(3) ?
    C18A C17A S1 C20 . . . . 109.0(3) ?
    C17A S1 C20 C25 . . . . 3.5(3) ?
    C17A S1 C20 C21 . . . . -177.5(2) ?
    C25 C20 C21 C22 . . . . 0.4(4) ?
    S1 C20 C21 C22 . . . . -178.6(3) ?
    C20 C21 C22 C23 . . . . 0.7(5) ?
    C21 C22 C23 C24 . . . . -1.1(4) ?
    C21 C22 C23 C26 . . . . 178.0(3) ?
    C22 C23 C24 C25 . . . . 0.5(4) ?
    C26 C23 C24 C25 . . . . -178.7(3) ?
    C23 C24 C25 C20 . . . . 0.6(4) ?
    C21 C20 C25 C24 . . . . -1.1(4) ?
    S1 C20 C25 C24 . . . . 177.9(2) ?
    C22 C23 C26 O28 . . . . -172.1(3) ?
    C24 C23 C26 O28 . . . . 7.0(4) ?
    C22 C23 C26 C27 . . . . 7.5(5) ?
    C24 C23 C26 C27 . . . . -173.4(3) ?
loop_
    _geom_hbond_atom_site_label_D
    _geom_hbond_atom_site_label_H
    _geom_hbond_atom_site_label_A
    _geom_hbond_site_symmetry_A
    _geom_hbond_distance_DH
    _geom_hbond_distance_HA
    _geom_hbond_distance_DA
    _geom_hbond_angle_DHA
    O1A H1A N13A . 0.84 1.80 2.558(4) 149
    N13B H13B O1B . 0.88 1.85 2.558(4) 136
    C9 H9 O28 4_464 0.95 2.460000 3.398(4) 168
    C19A H19A O28 4_464 0.95 2.559000 3.506(4) 174
    C22 H22 O1A 4_465 0.95 2.441000 3.337(4) 157
    C27 H27B O1A 4_464 0.98 2.4900(10)
                                     3.442(4) 164
_iucr_refine_instructions_details
;
 .res file for SHELXL : sqz2.res
.................................................................
TITL import in C c
CELL  0.71073  10.6950  44.4580   4.4437   90.000   99.004   90.000
ZERR     4.00   0.0030   0.0140   0.0011    0.000    0.009    0.000
LATT  -7
SYMM    X, - Y, 1/2 + Z
SFAC  C    H    N    O    S
UNIT  100  76   4    8    4
MERG   2
exyz O1A O1B
EADP O1A O1B
EXYZ N13A N13b
EADP N13A N13b
EXYZ C14A C14B
EXYZ C15A C15B
EXYZ C16A C16B
EXYZ C17A C17b
EXYZ C18A C18B
EXYZ C19A C19B
EADP C14A C14B
EADP C15A C15B
EADP C16A C16B
EADP C17A C17b
EADP C18A C18B
EADP C19A C19B
HTAB O1A N13A
HTAB N13B O1B
HTAB O1A N13A
HTAB N13B O1B
FMAP   2
PLAN   20
ACTA
BOND   $H
CONF
LIST   4
WPDB  -2
L.S.   4
TEMP  -123.00
WGHT    0.071800
FVAR       4.64667
PART    1
O1A   4    0.926114    0.892742    0.222697    10.50000    0.04441    0.03494 =
         0.04943   -0.00436    0.00451    0.00224
AFIX  83
H1A   2    0.880401    0.878088    0.254788    10.50000   -1.50000
AFIX   0
PART    2
O1B   4    0.926114    0.892742    0.222697    10.50000    0.04441    0.03494 =
         0.04943   -0.00436    0.00451    0.00224
PART    0
C2    1    0.866539    0.909274    0.012751    11.00000    0.04412    0.02861 =
         0.03210   -0.00933    0.01213    0.00507
C3    1    0.926721    0.935667   -0.079804    11.00000    0.04062    0.03546 =
         0.04666   -0.01507    0.01204   -0.00288
AFIX  43
H3    2    1.009593    0.940528    0.018729    11.00000   -1.20000
AFIX   0
C4    1    0.869465    0.953959   -0.303295    11.00000    0.04824    0.03191 =
         0.04630   -0.01021    0.02412   -0.00776
AFIX  43
H4    2    0.913528    0.971113   -0.359372    11.00000   -1.20000
AFIX   0
C5    1    0.743566    0.948018   -0.457606    11.00000    0.04775    0.02776 =
         0.02991   -0.00717    0.01772   -0.00206
C6    1    0.684314    0.967787   -0.687508    11.00000    0.06389    0.02925 =
         0.03197   -0.00413    0.02182   -0.00510
AFIX  43
H6    2    0.729134    0.984934   -0.740780    11.00000   -1.20000
AFIX   0
C7    1    0.564316    0.962640   -0.833354    11.00000    0.06075    0.03394 =
         0.03339    0.00358    0.01089   -0.00010
AFIX  43
H7    2    0.525329    0.976063   -0.986169    11.00000   -1.20000
AFIX   0
C8    1    0.499205    0.937020   -0.753071    11.00000    0.04898    0.03965 =
         0.03379   -0.00229    0.00621    0.00129
AFIX  43
H8    2    0.415518    0.933213   -0.852995    11.00000   -1.20000
AFIX   0
C9    1    0.555133    0.917393   -0.531637    11.00000    0.04758    0.02939 =
         0.03104   -0.00077    0.00918   -0.00367
AFIX  43
H9    2    0.509233    0.900259   -0.482470    11.00000   -1.20000
AFIX   0
C10   1    0.678454    0.922194   -0.377343    11.00000    0.04567    0.02401 =
         0.02865   -0.00659    0.01592   -0.00098
C11   1    0.741135    0.902446   -0.140073    11.00000    0.04101    0.02494 =
         0.02787   -0.00677    0.01124   -0.00106
C12   1    0.679163    0.876849   -0.051350    11.00000    0.03970    0.02963 =
         0.02791   -0.00551    0.00823    0.00394
AFIX  43
H12   2    0.596285    0.872453   -0.152975    11.00000   -1.20000
AFIX   0
PART    1
N13A  3    0.731902    0.858450    0.169806    10.50000    0.03746    0.02863 =
         0.03083   -0.00188    0.00823    0.00224
C14A  1    0.675276    0.832483    0.269619    10.50000    0.03621    0.02629 =
         0.02481   -0.00525    0.01006    0.00409
C15A  1    0.747143    0.815379    0.496044    10.50000    0.03593    0.03316 =
         0.02783   -0.00207    0.00342    0.00010
AFIX  43
H15A  2    0.830564    0.821598    0.577563    10.50000   -1.20000
AFIX   0
C16A  1    0.697954    0.789343    0.603530    10.50000    0.03683    0.03701 =
         0.02836    0.00515    0.00286    0.00422
AFIX  43
H16A  2    0.746709    0.778183    0.762629    10.50000   -1.20000
AFIX   0
C17A  1    0.578132    0.779581    0.479765    10.50000    0.03584    0.02672 =
         0.02699    0.00165    0.00694    0.00341
C18A  1    0.506952    0.796629    0.254350    10.50000    0.03423    0.03268 =
         0.03122   -0.00335    0.00780    0.00452
AFIX  43
H18A  2    0.424183    0.790130    0.170587    10.50000   -1.20000
AFIX   0
C19A  1    0.554127    0.823027    0.148331    10.50000    0.04027    0.03113 =
         0.03115    0.00357    0.00298    0.00484
AFIX  43
H19A  2    0.503962    0.834510   -0.005784    10.50000   -1.20000
AFIX   0
PART    2
N13B  3    0.731902    0.858450    0.169806    10.50000    0.03746    0.02863 =
         0.03083   -0.00188    0.00823    0.00224
AFIX  43
H13B  2    0.808684    0.862934    0.261100    10.50000   -1.20000
AFIX   0
C14B  1    0.675276    0.832483    0.269619    10.50000    0.03621    0.02629 =
         0.02481   -0.00525    0.01006    0.00409
C15B  1    0.747143    0.815379    0.496044    10.50000    0.03593    0.03316 =
         0.02783   -0.00207    0.00342    0.00010
AFIX  43
H15B  2    0.830564    0.821598    0.577563    10.50000   -1.20000
AFIX   0
C16B  1    0.697954    0.789343    0.603530    10.50000    0.03683    0.03701 =
         0.02836    0.00515    0.00286    0.00422
AFIX  43
H16B  2    0.746709    0.778183    0.762629    10.50000   -1.20000
AFIX   0
C17B  1    0.578132    0.779581    0.479765    10.50000    0.03584    0.02672 =
         0.02699    0.00165    0.00694    0.00341
C18B  1    0.506952    0.796629    0.254350    10.50000    0.03423    0.03268 =
         0.03122   -0.00335    0.00780    0.00452
AFIX  43
H18B  2    0.424183    0.790130    0.170587    10.50000   -1.20000
AFIX   0
C19B  1    0.554127    0.823027    0.148331    10.50000    0.04027    0.03113 =
         0.03115    0.00357    0.00298    0.00484
AFIX  43
H19B  2    0.503962    0.834510   -0.005784    10.50000   -1.20000
AFIX   0
PART    0
S1    5    0.506747    0.747532    0.622961    11.00000    0.04108    0.03420 =
         0.03570    0.00477    0.01385    0.00277
C20   1    0.581414    0.716387    0.480894    11.00000    0.03111    0.03049 =
         0.02334    0.00282   -0.00047    0.00013
C21   1    0.537568    0.687969    0.552493    11.00000    0.03499    0.03544 =
         0.03326    0.00626    0.00917   -0.00225
AFIX  43
H21   2    0.470037    0.686436    0.667411    11.00000   -1.20000
AFIX   0
C22   1    0.592117    0.662024    0.456683    11.00000    0.03940    0.03097 =
         0.03264    0.00371    0.00474   -0.00701
AFIX  43
H22   2    0.560783    0.642920    0.505097    11.00000   -1.20000
AFIX   0
C23   1    0.691528    0.663616    0.291593    11.00000    0.03247    0.02945 =
         0.02968    0.00249    0.00182   -0.00391
C24   1    0.734686    0.692273    0.218233    11.00000    0.03246    0.03306 =
         0.02957    0.00277    0.00495   -0.00348
AFIX  43
H24   2    0.802369    0.693814    0.103795    11.00000   -1.20000
AFIX   0
C25   1    0.680011    0.718067    0.310296    11.00000    0.03366    0.02839 =
         0.02972    0.00471    0.00617   -0.00100
AFIX  43
H25   2    0.709802    0.737169    0.256984    11.00000   -1.20000
AFIX   0
C26   1    0.755363    0.636385    0.193182    11.00000    0.03617    0.03617 =
         0.03545    0.00146   -0.00135    0.00041
C27   1    0.701470    0.605890    0.240137    11.00000    0.05179    0.03344 =
         0.05720    0.00023    0.00885    0.00553
AFIX 137
H27A  2    0.754640    0.590403    0.167134    11.00000   -1.50000
H27B  2    0.615419    0.604551    0.126391    11.00000   -1.50000
H27C  2    0.699151    0.602799    0.457552    11.00000   -1.50000
AFIX   0
O28   4    0.851887    0.638914    0.075927    11.00000    0.05059    0.04213 =
         0.07045   -0.00733    0.02221    0.00268
HKLF 4
REM  import in C c
REM R1 =  0.0459 for   2952 Fo > 4sig(Fo)  and  0.0600 for all   3680 data
REM    263 parameters refined using      2 restraints
END
WGHT      0.0705      0.0000
 REM Highest difference peak   0.24,  deepest hole  -0.22,  1-sigma level   0.06
Q1    1   0.2394  0.9749 -0.7212  11.00000  0.05    0.24
Q2    1   0.2619  0.9987 -1.0192  11.00000  0.05    0.24
Q3    1   0.2485  0.9876 -1.3191  11.00000  0.05    0.22
Q4    1   1.1832  0.9961  0.0418  11.00000  0.05    0.22
Q5    1   0.2418  0.9904 -0.9185  11.00000  0.05    0.22
Q6    1   1.2005  0.9838 -0.1378  11.00000  0.05    0.22
Q7    1   0.4268  0.7503  0.7577  11.00000  0.05    0.21
Q8    1   0.2789  0.9998 -1.2410  11.00000  0.05    0.21
Q9    1   0.5116  0.6365  0.5856  11.00000  0.05    0.21
Q10   1   0.2371  0.9800 -1.1385  11.00000  0.05    0.21
Q11   1   0.5634  0.7707  0.5263  11.00000  0.05    0.19
Q12   1   0.5142  0.6188  0.1873  11.00000  0.05    0.19
Q13   1   0.6791  0.7723  0.3094  11.00000  0.05    0.18
Q14   1   0.4021  0.7490  0.5393  11.00000  0.05    0.18
Q15   1   0.5203  0.5970  0.2508  11.00000  0.05    0.17
Q16   1   0.5640  0.9104 -0.8835  11.00000  0.05    0.17
Q17   1   0.7206  0.5325  0.1201  11.00000  0.05    0.17
Q18   1   1.2190  0.9701  0.4000  11.00000  0.05    0.17
Q19   1   0.5006  0.6188  0.4238  11.00000  0.05    0.17
Q20   1   0.3805  0.7705  0.1258  11.00000  0.05    0.17
;
loop_
    _platon_squeeze_void_nr
    _platon_squeeze_void_average_x
    _platon_squeeze_void_average_y
    _platon_squeeze_void_average_z
    _platon_squeeze_void_volume
    _platon_squeeze_void_count_electrons
    _platon_squeeze_void_content
    1 0.218 0.000 -0.006 108 12 ' '
    2 0.718 0.500 -0.062 108 12 ' '
_platon_squeeze_details
;
;
