# Supplementary material for: 1-[4-({4-[(E)-(2-Hy­droxy­naphthalen-1-yl)methyl­idene­amino]­phen­yl}sulfan­yl)phen­yl]ethanone
Source: Acta Crystallogr Sect E Struct Rep Online. 2012 Dec 12;69(Pt 1):o67–8. doi: 10.1107/S1600536812049835 (PMC3588383; doi:10.1107/S1600536812049835)
Supplement: Supplementary file 2 [file e-69-00o67-Isup2.hkl]

# 
# h,k,l, Fc-squared, Fo-squared, sigma(Fo-squared) and status flag 
# 
data_I
_shelx_title ' import in C c' 
_shelx_refln_list_code          4 
_shelx_F_calc_maximum      212.63 
_exptl_crystal_F_000       832.00 
_reflns_d_resolution_high  0.7704 
 
loop_ 
 _symmetry_equiv_pos_as_xyz 
 'x, y, z' 
 'x, -y, z+1/2' 
 'x+1/2, y+1/2, z' 
 'x+1/2, -y+1/2, z+1/2' 
 
_cell_length_a    10.6950 
_cell_length_b    44.4580 
_cell_length_c     4.4437 
_cell_angle_alpha  90.000 
_cell_angle_beta   99.004 
_cell_angle_gamma  90.000 
 
_shelx_F_squared_multiplier     1.000 
 
loop_ 
 _refln_index_h 
 _refln_index_k 
 _refln_index_l 
 _refln_F_squared_calc 
 _refln_F_squared_meas 
 _refln_F_squared_sigma 
 _refln_observed_status 
   7   5  -4       79.47       74.84     26.72 o 
   1   1  -3     1616.40     1960.74     50.88 o 
   3   1  -3      603.30      618.00     18.81 o 
   5   1  -3      861.71      727.24     31.75 o 
   7   1  -3     3107.02     3096.56     87.46 o 
   9   1  -3       90.89      125.28     23.28 o 
  11   1  -3      843.25     1002.62     42.31 o 
   2   2  -3       31.98       31.95      4.90 o 
   4   2  -3      200.38      236.15     13.24 o 
   6   2  -3      878.28      923.19     38.58 o 
   8   2  -3        1.56       10.83     13.20 o 
  10   2  -3      150.40       82.66     22.72 o 
  12   2  -3      671.58      712.70     46.22 o 
   1   3  -3     1824.82     1818.96     59.75 o 
   3   3  -3      461.90      449.14     12.95 o 
   5   3  -3     1920.89     1955.09     58.42 o 
   7   3  -3      149.31      110.51     19.65 o 
   9   3  -3      248.42      238.61     29.18 o 
  11   3  -3      328.21      304.96     30.23 o 
   2   4  -3      342.25      367.10     15.23 o 
   4   4  -3       15.50       19.01      8.31 o 
   6   4  -3      399.27      353.36     27.05 o 
   8   4  -3       55.71       41.43     15.04 o 
  10   4  -3      326.33      312.54     25.78 o 
  12   4  -3      122.50      112.55     20.76 o 
  -1   5  -3       52.29       67.11     10.51 o 
   1   5  -3     1328.11     1322.37     46.08 o 
   3   5  -3      477.22      470.12     20.42 o 
   5   5  -3      969.14      962.83     36.48 o 
   7   5  -3      410.52      516.85     36.02 o 
   9   5  -3     1227.52     1271.05     42.00 o 
  11   5  -3      265.66      287.05     28.17 o 
  -2   6  -3       77.73       50.58     12.27 o 
   2   6  -3      254.30      244.04     12.96 o 
   4   6  -3       70.98       64.67     11.20 o 
   6   6  -3      140.31      126.99     15.09 o 
   8   6  -3       26.05       37.43     10.68 o 
  10   6  -3      343.32      312.83     26.04 o 
  12   6  -3       40.69       37.63     22.85 o 
  -1   7  -3      608.04      646.60     26.21 o 
   1   7  -3      964.31      951.61     27.30 o 
   3   7  -3      666.32      673.14     24.28 o 
   5   7  -3      668.00      676.58     30.85 o 
   7   7  -3      270.15      293.90     24.18 o 
   9   7  -3      567.75      613.81     30.73 o 
  11   7  -3       68.06       33.09     15.76 o 
  -2   8  -3      140.51      162.80     17.09 o 
   0   8  -3       28.80       46.22      8.06 o 
   2   8  -3        6.06       12.46      6.19 o 
   4   8  -3      304.58      349.81     22.57 o 
   6   8  -3       10.52       12.58      8.39 o 
   8   8  -3       54.15       55.10     11.90 o 
  10   8  -3       79.47       66.24     19.87 o 
  12   8  -3       59.86       45.83     23.12 o 
  -3   9  -3      225.25      222.31     23.11 o 
  -1   9  -3      286.21      281.87     20.84 o 
   1   9  -3     1670.76     1644.13     51.76 o 
   3   9  -3      519.57      531.50     23.30 o 
   5   9  -3      214.40      227.30     20.31 o 
   7   9  -3      613.86      597.66     25.15 o 
   9   9  -3       72.26       57.29     13.23 o 
  11   9  -3       50.12       63.95     23.23 o 
  -2  10  -3       83.27       79.99     14.82 o 
   0  10  -3        7.49        5.84      7.36 o 
   2  10  -3       30.90       42.83      8.61 o 
   4  10  -3       13.48       22.36      9.56 o 
   6  10  -3      273.79      256.82     14.15 o 
   8  10  -3        8.59        5.53      9.36 o 
  10  10  -3       88.09       70.01     15.54 o 
  12  10  -3       77.93       86.90     30.24 o 
  -3  11  -3      243.68      214.25     27.37 o 
  -1  11  -3       68.88       76.93     12.37 o 
   1  11  -3      717.86      731.62     29.80 o 
   3  11  -3      896.32      829.59     48.03 o 
   5  11  -3      617.76      576.88     29.95 o 
   7  11  -3      465.66      486.06     36.62 o 
   9  11  -3      117.83      113.71     16.91 o 
  11  11  -3      139.22      138.72     47.40 o 
  -4  12  -3       42.21       39.04     15.52 o 
  -2  12  -3       71.96       83.51     16.02 o 
   0  12  -3      216.71      232.22     19.96 o 
   2  12  -3      107.74      108.17     12.65 o 
   4  12  -3      138.85      117.80     19.04 o 
   6  12  -3      704.97      685.35     41.08 o 
   8  12  -3       73.51       78.18     12.98 o 
  10  12  -3      108.92      100.75     27.40 o 
  12  12  -3       14.81       21.54     21.25 o 
  -3  13  -3      396.40      449.16     30.98 o 
  -1  13  -3      307.28      275.80     23.20 o 
   1  13  -3      222.23      255.83     15.40 o 
   3  13  -3      116.56      116.09     14.44 o 
   5  13  -3      452.11      446.10     33.42 o 
   7  13  -3       21.29       18.85      8.94 o 
   9  13  -3      108.19       89.01     15.47 o 
  11  13  -3      138.71      131.84     27.48 o 
  -4  14  -3       86.91       46.78     18.11 o 
  -2  14  -3       22.63       23.25     11.53 o 
   0  14  -3      251.17      241.30     21.07 o 
   2  14  -3      367.99      354.71     18.62 o 
   4  14  -3      301.16      344.01     24.15 o 
   6  14  -3      419.03      459.80     32.82 o 
   8  14  -3       52.47       40.39     11.28 o 
  10  14  -3       63.48       46.36     20.04 o 
  12  14  -3       27.87       12.86     21.01 o 
  -3  15  -3      767.07      852.60     48.86 o 
  -1  15  -3     1538.60     1558.90     59.38 o 
   1  15  -3      221.00      269.26     18.94 o 
   3  15  -3     1548.55     1531.79     46.44 o 
   5  15  -3      697.46      696.02     32.84 o 
   7  15  -3       47.43       43.85      9.62 o 
   9  15  -3      115.00      112.38     23.36 o 
  11  15  -3      136.97      140.24     29.04 o 
  -4  16  -3       92.90      115.42     23.06 o 
  -2  16  -3        0.27        0.88     11.90 o 
   0  16  -3      433.12      436.00     28.44 o 
   2  16  -3       89.76      113.02     14.68 o 
   4  16  -3      127.07      143.03     17.75 o 
   6  16  -3      944.17     1006.15     43.68 o 
   8  16  -3       84.68       91.16     30.78 o 
  10  16  -3       88.35      100.43     24.79 o 
  12  16  -3        3.05       17.81     21.80 o 
  -5  17  -3       27.73       22.79     17.97 o 
  -3  17  -3      479.65      453.47     34.41 o 
  -1  17  -3     1388.10     1430.70     60.30 o 
   1  17  -3     1112.96     1073.08     46.59 o 
   3  17  -3     2704.30     2763.32     73.74 o 
   5  17  -3      457.65      375.21     29.11 o 
   7  17  -3      384.34      418.64     82.74 o 
   9  17  -3        9.75        5.95     16.62 o 
  11  17  -3       31.09       19.01     20.05 o 
  -4  18  -3       30.54       41.87     19.54 o 
  -2  18  -3      372.49      384.87     34.74 o 
   0  18  -3       65.14       61.04     16.16 o 
   2  18  -3       14.93        1.36      8.63 o 
   4  18  -3     1264.29     1331.98     46.29 o 
   6  18  -3       24.07        5.20     13.03 o 
   8  18  -3      111.01       90.13     20.93 o 
  10  18  -3       31.85       33.86     20.03 o 
  12  18  -3       13.42       21.78     22.69 o 
  -5  19  -3      203.25      203.83     31.12 o 
  -3  19  -3      503.68      529.56     38.39 o 
  -1  19  -3     1220.54     1321.26     57.52 o 
   1  19  -3      484.30      477.00     24.58 o 
   3  19  -3     3671.44     3852.04     96.60 o 
   5  19  -3      641.24      637.04     34.14 o 
   7  19  -3      223.16      237.40     26.51 o 
   9  19  -3      202.53      227.16     30.15 o 
  11  19  -3       79.41       69.56     24.64 o 
  -4  20  -3       53.02       33.90     17.23 o 
  -2  20  -3      243.78      301.00     31.49 o 
   0  20  -3     1231.05     1224.37     55.72 o 
   2  20  -3     1237.19     1299.93     89.06 o 
   4  20  -3     1379.79     1272.60     46.71 o 
   6  20  -3      356.80      388.69     31.06 o 
   8  20  -3       30.08       12.20     15.18 o 
  10  20  -3       90.34      109.10     25.63 o 
  -5  21  -3       99.32      100.73     25.20 o 
  -3  21  -3      997.05      934.77     54.33 o 
  -1  21  -3     1756.40     1758.05     75.03 o 
   1  21  -3      545.85      576.22     27.35 o 
   3  21  -3     1727.00     1739.34     54.29 o 
   5  21  -3     3590.36     3656.28     99.46 o 
   7  21  -3      151.61      155.80     48.61 o 
   9  21  -3      631.79      720.93    120.86 o 
  11  21  -3       13.04       10.81     20.71 o 
  -6  22  -3      265.51      226.94     35.20 o 
  -4  22  -3      232.27      218.93     31.54 o 
  -2  22  -3       37.78       22.51     16.35 o 
   0  22  -3      295.98      312.16     32.28 o 
   2  22  -3     1374.98     1313.52     45.28 o 
   4  22  -3      678.72      630.67     33.30 o 
   6  22  -3      269.29      268.81     48.03 o 
   8  22  -3      126.59      121.23     23.46 o 
  10  22  -3      186.83      182.07     34.85 o 
  -5  23  -3       97.29      103.33     26.96 o 
  -3  23  -3      682.51      592.22     42.47 o 
  -1  23  -3     1133.76     1214.00     60.95 o 
   1  23  -3     2394.48     2359.51     88.67 o 
   3  23  -3      748.60      761.06     34.47 o 
   5  23  -3     5565.04     5598.06    137.18 o 
   7  23  -3      298.49      357.27     33.65 o 
   9  23  -3      269.76      238.69     54.03 o 
  11  23  -3      272.25      284.74     37.76 o 
  -6  24  -3       63.13       76.00     24.87 o 
  -4  24  -3       29.32       10.79     15.84 o 
  -2  24  -3      222.59      209.62     30.24 o 
   0  24  -3      192.12      239.77     29.73 o 
   2  24  -3      986.98      898.68     38.96 o 
   4  24  -3      750.07      692.49     70.14 o 
   6  24  -3       22.49       37.71     15.72 o 
   8  24  -3      356.99      409.85     37.45 o 
  10  24  -3       39.25       28.25     21.06 o 
  -5  25  -3      254.51      179.19     31.82 o 
  -3  25  -3       10.96        0.51     16.86 o 
  -1  25  -3      104.25       90.68     21.30 o 
   1  25  -3      665.78      670.31     45.90 o 
   3  25  -3      889.23      991.46     41.39 o 
   5  25  -3      775.57      840.77     40.70 o 
   7  25  -3      263.63      251.30     29.31 o 
   9  25  -3      152.50      220.90     31.17 o 
  11  25  -3      273.22      373.94     42.58 o 
  -6  26  -3       11.66       16.21     22.14 o 
  -4  26  -3       33.50       35.52     20.42 o 
  -2  26  -3      179.84      131.90     26.91 o 
   0  26  -3      249.44      240.51     30.20 o 
   2  26  -3     1194.23     1237.45     46.62 o 
   4  26  -3      136.48      125.02     34.41 o 
   6  26  -3      102.04      101.64     20.01 o 
   8  26  -3      110.39       98.36     22.59 o 
  10  26  -3       29.25       32.39     20.80 o 
  -5  27  -3      374.72      377.46     47.94 o 
  -3  27  -3      168.11      234.12     33.81 o 
  -1  27  -3      556.52      606.95     45.94 o 
   1  27  -3       80.66       90.20     26.33 o 
   3  27  -3      121.81      143.81     19.73 o 
   5  27  -3      207.62      206.83     25.31 o 
   7  27  -3      934.39     1011.28     49.65 o 
   9  27  -3      209.66      300.27     36.23 o 
  -6  28  -3        0.35       14.03     21.68 o 
  -4  28  -3        0.10        5.88     18.57 o 
  -2  28  -3       13.13        3.38     16.16 o 
   0  28  -3      390.83      422.18     30.38 o 
   2  28  -3      162.63      142.34     20.51 o 
   4  28  -3       27.24       25.05     13.83 o 
   6  28  -3      215.76      182.22     25.56 o 
   8  28  -3       56.65       48.21     20.18 o 
  10  28  -3      118.01      131.98     27.91 o 
  -5  29  -3      119.45      138.90     31.91 o 
  -3  29  -3      151.27      110.92     28.90 o 
  -1  29  -3       71.36       75.21     23.11 o 
   1  29  -3       26.70       25.02     13.62 o 
   3  29  -3       37.06       22.80     15.52 o 
   5  29  -3      243.49      200.78     38.51 o 
   7  29  -3      179.94      179.58     27.06 o 
   9  29  -3      211.71      189.82     31.12 o 
  -4  30  -3       31.54        8.48     19.64 o 
  -2  30  -3      219.57      282.06     38.07 o 
   0  30  -3      134.12      133.53     20.94 o 
   2  30  -3       74.40       74.92     17.08 o 
   4  30  -3      190.61      213.66     47.17 o 
   6  30  -3       68.42       50.14     26.89 o 
   8  30  -3       33.80       28.30     23.06 o 
  10  30  -3       92.70       89.23     25.65 o 
  -5  31  -3      122.91      121.39     32.70 o 
  -3  31  -3      220.14      178.26     31.45 o 
  -1  31  -3       25.78       22.60     19.36 o 
   1  31  -3       95.06       70.80     15.96 o 
   3  31  -3      235.06      275.84     27.84 o 
   5  31  -3      277.46      262.93     29.29 o 
   7  31  -3       93.54      129.57     23.74 o 
   9  31  -3       87.53      128.39     50.76 o 
  -4  32  -3      256.10      225.74     37.19 o 
  -2  32  -3      255.04      242.32     35.89 o 
   0  32  -3       73.74       87.95     18.69 o 
   2  32  -3      385.69      382.81     31.39 o 
   4  32  -3       11.85        3.54     12.73 o 
   6  32  -3       30.27       14.97     15.86 o 
   8  32  -3       14.68        5.57     17.35 o 
  10  32  -3       23.04       26.22     21.82 o 
  -5  33  -3      467.83      492.65     54.51 o 
  -3  33  -3      160.19      167.24     36.03 o 
  -1  33  -3      113.09      103.79     26.03 o 
   1  33  -3       49.22       23.47     14.82 o 
   3  33  -3       14.11       23.09     14.49 o 
   5  33  -3      345.79      418.29     36.30 o 
   7  33  -3      234.57      272.54     33.40 o 
   9  33  -3       17.09       36.58     27.51 o 
  -4  34  -3       80.40       67.90     27.93 o 
  -2  34  -3       51.28       33.99     23.90 o 
   0  34  -3       21.74       35.01     17.76 o 
   2  34  -3       65.83       94.14     41.10 o 
   4  34  -3       14.93       36.99     16.68 o 
   6  34  -3       48.78       49.18     18.30 o 
   8  34  -3      103.41      142.42     34.27 o 
  -3  35  -3       27.92        2.32     21.58 o 
  -1  35  -3      388.49      420.77     51.41 o 
   1  35  -3        9.89        8.76     12.63 o 
   3  35  -3      298.50      286.10     31.21 o 
   5  35  -3       62.20       77.55     23.76 o 
   7  35  -3      290.84      359.35     49.09 o 
   9  35  -3       27.60       17.05     20.80 o 
  -4  36  -3      488.25      448.14     55.30 o 
  -2  36  -3      226.32      203.27     36.40 o 
   0  36  -3      253.36      246.59     29.70 o 
   2  36  -3       46.89       40.49     17.38 o 
   4  36  -3       46.71       77.16     20.84 o 
   6  36  -3      168.28      167.24     27.77 o 
   8  36  -3       69.45       61.06     53.96 o 
  -3  37  -3      164.06      137.37     35.71 o 
  -1  37  -3       22.51        0.69     15.36 o 
   1  37  -3      122.01      111.13     21.91 o 
   3  37  -3       15.79       13.26     15.30 o 
   5  37  -3      141.45      143.26     25.96 o 
   7  37  -3      334.56      390.15     40.76 o 
  -4  38  -3      457.83      396.17     52.24 o 
  -2  38  -3      134.75      118.89     32.65 o 
   0  38  -3       87.94       68.89     19.30 o 
   2  38  -3       19.34       17.77     15.99 o 
   4  38  -3      183.46      167.77     37.49 o 
   6  38  -3      102.94      150.08     26.86 o 
   8  38  -3       86.00      104.05     27.74 o 
  -3  39  -3      189.86      232.50     42.70 o 
  -1  39  -3       30.10       65.56     20.89 o 
   1  39  -3      292.33      301.37     32.32 o 
   3  39  -3      426.05      516.53     42.13 o 
   5  39  -3       26.44       21.43     25.38 o 
   7  39  -3       60.94       36.75     21.35 o 
  -2  40  -3       79.27       66.83     28.62 o 
   0  40  -3      115.23       76.95     28.83 o 
   2  40  -3      262.32      244.14     74.82 o 
   4  40  -3       79.03       75.59     21.46 o 
   6  40  -3       72.10       79.04     24.08 o 
  -3  41  -3      197.00      186.28     42.29 o 
  -1  41  -3      157.52      216.93     61.69 o 
   1  41  -3      156.69      100.07     23.90 o 
   3  41  -3       13.97       22.61     27.12 o 
   5  41  -3      140.10      172.65     28.11 o 
   7  41  -3       90.21       70.01     24.64 o 
  -2  42  -3      311.42      367.64     52.94 o 
   0  42  -3      107.47       67.59     21.77 o 
   2  42  -3      298.46      294.38     33.92 o 
   4  42  -3      148.07      170.52     28.85 o 
   6  42  -3       30.29       24.85     21.37 o 
  -1  43  -3      106.92      107.12     23.84 o 
   1  43  -3      201.51      248.93     32.23 o 
   3  43  -3      300.54      324.77     35.90 o 
   5  43  -3       90.14      108.46     26.17 o 
  -2  44  -3     1005.82     1016.58     55.96 o 
   0  44  -3      204.45      249.24     53.08 o 
   2  44  -3       49.82       44.58     20.15 o 
   4  44  -3      160.92      128.76     27.10 o 
   6  44  -3       66.11       84.86     26.01 o 
  -1  45  -3      214.07      208.64     31.24 o 
   1  45  -3      180.45      181.84     30.36 o 
   3  45  -3      740.19      736.48     94.09 o 
   5  45  -3       14.68       33.97     21.83 o 
  -2  46  -3       46.68       65.72     35.48 o 
   0  46  -3      101.58      113.27     26.49 o 
   2  46  -3      123.17      111.08     26.51 o 
   4  46  -3      201.21      252.38     35.48 o 
  -1  47  -3      369.90      325.84     43.42 o 
   1  47  -3       63.46       83.08     25.98 o 
   3  47  -3        1.44       18.27     20.85 o 
   0  48  -3      234.46      251.71     59.93 o 
   2  48  -3       50.91       26.69     21.86 o 
   1  49  -3      139.97      139.02     29.33 o 
  -2   0  -2     3338.78     3333.30    109.95 o 
   0   0  -2     7701.70     7520.00    214.02 o 
   2   0  -2      890.12      840.57     23.20 o 
   4   0  -2     1203.23     1308.94     56.50 o 
   6   0  -2      674.94      708.84     47.01 o 
   8   0  -2     1602.43     1454.83     78.64 o 
  10   0  -2       38.15       35.01     29.41 o 
  12   0  -2       16.60       18.68     17.67 o 
  -1   1  -2      542.85      616.08     12.59 o 
   1   1  -2       50.15       49.38      4.56 o 
   3   1  -2      958.23      997.21     44.30 o 
   5   1  -2      119.23      144.10     17.55 o 
   7   1  -2      102.51       94.80     16.81 o 
   9   1  -2      149.01      188.03     35.48 o 
  11   1  -2       10.46        8.79     13.37 o 
  13   1  -2       30.44       28.46     14.30 o 
  -2   2  -2     1978.42     1851.33     58.45 o 
   0   2  -2     1651.19     1684.33     43.83 o 
   2   2  -2      988.26      970.11     21.25 o 
   4   2  -2      756.66      681.53     26.09 o 
   6   2  -2      600.38      538.53     29.88 o 
   8   2  -2      702.37      689.90     39.43 o 
  10   2  -2      833.35      950.39     68.38 o 
  12   2  -2       42.46       28.62     15.10 o 
  -1   3  -2      818.07      821.54     15.92 o 
   1   3  -2      203.80      213.47      6.69 o 
   3   3  -2      820.31      882.15     28.80 o 
   5   3  -2      622.80      692.60     31.65 o 
   7   3  -2        7.63        3.40     10.62 o 
   9   3  -2      506.28      522.75     89.36 o 
  11   3  -2       67.14       50.17     16.16 o 
  13   3  -2        6.11       18.81     13.77 o 
  -2   4  -2     2552.77     2436.79     81.14 o 
   0   4  -2      456.56      460.63     14.61 o 
   2   4  -2     1636.60     1569.31     37.95 o 
   4   4  -2     3058.67     3004.68     78.53 o 
   6   4  -2     1629.95     1684.32     53.51 o 
   8   4  -2      317.87      320.12     29.21 o 
  10   4  -2      204.81      175.19     28.15 o 
  12   4  -2      166.32      152.84     22.87 o 
  -1   5  -2     3528.84     3671.95     78.21 o 
   1   5  -2      298.26      309.04      8.65 o 
   3   5  -2      600.60      590.18     22.12 o 
   5   5  -2      184.84      199.32     19.28 o 
   7   5  -2       66.21       93.89     17.16 o 
   9   5  -2       68.20       97.89     16.45 o 
  11   5  -2      189.57      221.97     24.40 o 
  13   5  -2       23.74       32.21     16.78 o 
  -2   6  -2     2135.14     2251.30     77.35 o 
   0   6  -2      605.61      640.39     16.93 o 
   2   6  -2       77.44       75.84      9.86 o 
   4   6  -2      806.19      823.43     30.23 o 
   6   6  -2      772.81      738.41     34.25 o 
   8   6  -2      159.65      146.71     17.38 o 
  10   6  -2     1437.35     1471.80     82.72 o 
  12   6  -2      294.76      331.69     30.26 o 
  -3   7  -2       97.99      118.43     15.01 o 
  -1   7  -2     2587.70     2644.19     46.66 o 
   1   7  -2     1649.90     1593.42     27.81 o 
   3   7  -2     1436.70     1406.75     39.95 o 
   5   7  -2     1846.31     1903.11     43.39 o 
   7   7  -2      123.63       98.17     15.23 o 
   9   7  -2      145.69      136.59     19.07 o 
  11   7  -2      527.43      498.26     34.41 o 
  13   7  -2       23.13       39.12     17.67 o 
  -2   8  -2     2327.25     2493.39     86.01 o 
   0   8  -2      493.56      429.96     12.01 o 
   2   8  -2      813.68      792.07     25.74 o 
   4   8  -2      838.22      849.72     23.50 o 
   6   8  -2     1471.89     1496.52     39.37 o 
   8   8  -2      766.25      757.55     49.91 o 
  10   8  -2     1148.35     1286.04     54.09 o 
  12   8  -2      192.42      235.48     29.98 o 
  -3   9  -2       67.14       71.00     15.89 o 
  -1   9  -2     2824.18     3150.27     97.21 o 
   1   9  -2     2227.58     2245.96     60.72 o 
   3   9  -2      640.57      743.75     26.97 o 
   5   9  -2     1478.14     1516.01     37.21 o 
   7   9  -2      104.89      125.36     14.19 o 
   9   9  -2      551.21      575.78     30.84 o 
  11   9  -2      272.43      310.27     28.51 o 
  13   9  -2       28.89       23.75     16.78 o 
  -4  10  -2      404.00      439.48     30.61 o 
  -2  10  -2       78.82       75.03     12.97 o 
   0  10  -2     1948.52     2038.59     48.58 o 
   2  10  -2      620.89      582.61     27.21 o 
   4  10  -2     4482.98     4569.43     83.61 o 
   6  10  -2      902.15      918.20     29.43 o 
   8  10  -2     1618.10     1687.49     62.93 o 
  10  10  -2      319.86      300.83     26.27 o 
  12  10  -2      182.82      191.77     28.20 o 
  -3  11  -2       95.31       92.81     16.07 o 
  -1  11  -2       90.35      121.71     14.91 o 
   1  11  -2     1003.37     1016.10     29.62 o 
   3  11  -2     2764.68     2911.34     70.48 o 
   5  11  -2      367.32      409.39     17.71 o 
   7  11  -2      579.49      539.41     38.27 o 
   9  11  -2      129.99      133.01     17.55 o 
  11  11  -2       70.10       98.10     22.22 o 
  13  11  -2       26.10       43.02     21.17 o 
  -4  12  -2      724.20      651.09     42.79 o 
  -2  12  -2      271.63      221.80     21.81 o 
   0  12  -2      469.55      517.06     25.43 o 
   2  12  -2     5912.55     5797.16    127.58 o 
   4  12  -2       29.30       23.95      6.04 o 
   6  12  -2     1342.92     1319.98     43.08 o 
   8  12  -2     1257.08     1341.09     84.62 o 
  10  12  -2      158.38      223.72     22.88 o 
  12  12  -2      123.50      124.93     21.87 o 
  -5  13  -2      290.22      228.28     31.31 o 
  -3  13  -2     1615.09     1740.55     69.47 o 
  -1  13  -2      499.64      506.59     27.60 o 
   1  13  -2      766.22      774.86     26.90 o 
   3  13  -2     7742.43     7885.29    173.17 o 
   5  13  -2       57.54       80.03     16.90 o 
   7  13  -2      698.53      682.84     28.10 o 
   9  13  -2      327.93      372.74     27.16 o 
  11  13  -2       29.00       17.72     14.13 o 
  13  13  -2       21.07       31.91     17.44 o 
  -4  14  -2      208.20      154.09     22.83 o 
  -2  14  -2     5298.86     5405.83    169.97 o 
   0  14  -2     1613.94     1492.58     59.42 o 
   2  14  -2     9070.19     9223.79    193.49 o 
   4  14  -2     5729.81     5711.15    129.53 o 
   6  14  -2      533.94      508.93     24.85 o 
   8  14  -2     2227.97     2429.68     60.45 o 
  10  14  -2       24.84       31.28     14.59 o 
  12  14  -2       52.20       76.88     19.09 o 
  -5  15  -2      502.79      466.76     41.45 o 
  -3  15  -2      132.05      137.00     19.22 o 
  -1  15  -2     1014.61      986.55     43.95 o 
   1  15  -2      459.33      442.19     20.13 o 
   3  15  -2     6675.87     6594.66    150.78 o 
   5  15  -2      142.04      153.00     21.62 o 
   7  15  -2      132.58      104.14     33.37 o 
   9  15  -2      227.26      236.16     37.32 o 
  11  15  -2      146.10      147.98     21.13 o 
  13  15  -2        5.72       19.64     17.61 o 
  -4  16  -2       11.41        5.74     12.18 o 
  -2  16  -2     2756.09     3012.34    104.62 o 
   0  16  -2     2801.19     2862.93    100.69 o 
   2  16  -2      286.17      233.89     18.62 o 
   4  16  -2     7465.27     6850.26    262.49 o 
   6  16  -2     1132.01     1152.36     33.67 o 
   8  16  -2      138.28      140.50     16.70 o 
  10  16  -2       10.52       18.68     12.95 o 
  12  16  -2       13.10       29.68     17.28 o 
  -5  17  -2      105.45      106.57     24.64 o 
  -3  17  -2      262.50      251.53     28.90 o 
  -1  17  -2       83.39       58.68     15.05 o 
   1  17  -2      598.93      607.74     24.43 o 
   3  17  -2     1589.23     1643.81     48.93 o 
   5  17  -2      516.20      501.56     21.28 o 
   7  17  -2       92.23      100.08     13.74 o 
   9  17  -2      331.44      337.17     24.97 o 
  11  17  -2       20.40       16.03     14.50 o 
  -6  18  -2      879.06      735.29     56.46 o 
  -4  18  -2      177.41      143.76     27.09 o 
  -2  18  -2      119.23      143.16     19.13 o 
   0  18  -2     4640.75     4383.39    142.79 o 
   2  18  -2     1377.11     1378.75     43.02 o 
   4  18  -2     2258.94     2286.86    108.82 o 
   6  18  -2     2166.40     2002.40     51.17 o 
   8  18  -2      129.31      145.78     17.70 o 
  10  18  -2      162.82      172.86     22.54 o 
  12  18  -2       23.05        5.89     15.85 o 
  -5  19  -2       45.87       34.41     18.99 o 
  -3  19  -2      216.20      232.82     28.81 o 
  -1  19  -2      330.26      366.07     27.37 o 
   1  19  -2      840.80      830.55     44.42 o 
   3  19  -2      883.26      820.31     72.23 o 
   5  19  -2      698.05      674.31     48.26 o 
   7  19  -2      438.18      436.24     24.76 o 
   9  19  -2       65.53       53.19     14.57 o 
  11  19  -2        0.27       10.20     13.53 o 
  -6  20  -2      149.11      136.95     26.45 o 
  -4  20  -2      157.56      196.65     30.29 o 
  -2  20  -2      384.91      454.48     33.62 o 
   0  20  -2     2323.05     2260.47     86.10 o 
   2  20  -2      547.18      514.56     41.59 o 
   4  20  -2      488.92      446.17     52.06 o 
   6  20  -2     1256.18     1224.52     35.57 o 
   8  20  -2      126.51      122.57     17.20 o 
  10  20  -2      249.69      250.45     23.81 o 
  12  20  -2       55.71       44.32     17.86 o 
  -5  21  -2       62.69       65.49     20.98 o 
  -3  21  -2      251.86      249.45     29.09 o 
  -1  21  -2      597.99      670.26     41.54 o 
   1  21  -2      848.58      852.19     38.12 o 
   3  21  -2       61.06       78.88     12.65 o 
   5  21  -2      459.95      456.55     33.37 o 
   7  21  -2      474.05      475.01     24.88 o 
   9  21  -2       71.58       48.99     14.41 o 
  11  21  -2        1.58       14.12     14.36 o 
  -6  22  -2       96.99      106.66     25.75 o 
  -4  22  -2      446.37      418.91     40.57 o 
  -2  22  -2      758.67      812.50     46.82 o 
   0  22  -2      953.68     1016.37     52.57 o 
   2  22  -2      430.22      439.55     24.63 o 
   4  22  -2      764.91      710.85     62.73 o 
   6  22  -2     1550.93     1477.63     42.04 o 
   8  22  -2      193.92      192.28     19.17 o 
  10  22  -2      353.46      425.25     32.22 o 
  12  22  -2       87.43       87.93     20.58 o 
  -7  23  -2       13.11        9.26     19.96 o 
  -5  23  -2      251.82      275.06     34.74 o 
  -3  23  -2      201.83      244.12     33.67 o 
  -1  23  -2      359.93      422.76     34.92 o 
   1  23  -2      592.87      555.61     39.76 o 
   3  23  -2      391.49      455.84     27.23 o 
   5  23  -2      360.77      338.70     28.75 o 
   7  23  -2      407.26      405.07     25.60 o 
   9  23  -2        6.44       21.19     13.32 o 
  11  23  -2       56.91       83.81     22.35 o 
  -6  24  -2      219.45      196.33     35.20 o 
  -4  24  -2       79.85       75.82     22.46 o 
  -2  24  -2      512.60      521.83     37.56 o 
   0  24  -2      231.22      229.30     29.64 o 
   2  24  -2      413.50      480.82     62.48 o 
   4  24  -2      498.42      491.99     33.25 o 
   6  24  -2      422.49      453.60     41.15 o 
   8  24  -2      448.07      478.75     30.87 o 
  10  24  -2      106.34      180.08     22.16 o 
  12  24  -2      143.23      140.46     35.01 o 
  -7  25  -2       16.74       11.07     19.41 o 
  -5  25  -2      124.51      166.04     32.74 o 
  -3  25  -2        2.88        0.97     14.08 o 
  -1  25  -2      449.86      443.69     37.01 o 
   1  25  -2      191.83      158.80     16.64 o 
   3  25  -2       96.72      114.82     17.62 o 
   5  25  -2      130.17      152.38     23.97 o 
   7  25  -2      361.88      387.37     24.76 o 
   9  25  -2       10.40       19.15     12.56 o 
  11  25  -2      154.22      204.69     25.04 o 
  -6  26  -2      375.29      357.78     44.37 o 
  -4  26  -2      575.15      622.84     48.82 o 
  -2  26  -2       15.94       23.16     16.02 o 
   0  26  -2      413.49      367.92     35.29 o 
   2  26  -2      778.95      794.46     36.30 o 
   4  26  -2      330.97      316.85     29.32 o 
   6  26  -2      217.07      260.42     28.81 o 
   8  26  -2      765.41      800.56     34.20 o 
  10  26  -2       90.41       65.78     16.62 o 
  12  26  -2       27.48       42.94     26.30 o 
  -7  27  -2       28.08       62.94     26.40 o 
  -5  27  -2       63.62       35.99     20.56 o 
  -3  27  -2       17.77        1.25     15.01 o 
  -1  27  -2      106.32       67.06     18.99 o 
   1  27  -2      815.26      796.37     35.61 o 
   3  27  -2      127.34      107.31     16.82 o 
   5  27  -2      132.24      138.30     46.62 o 
   7  27  -2      177.30      212.63     28.69 o 
   9  27  -2       45.11       48.04     14.55 o 
  11  27  -2       26.02       40.13     17.68 o 
  -6  28  -2      140.77      121.25     30.15 o 
  -4  28  -2      500.58      471.02     46.78 o 
  -2  28  -2      361.66      389.83     42.10 o 
   0  28  -2     2353.72     2234.44     97.68 o 
   2  28  -2      578.44      558.70     29.27 o 
   4  28  -2       74.19       80.66     17.16 o 
   6  28  -2      575.46      679.25     40.43 o 
   8  28  -2       77.95       50.47     19.84 o 
  10  28  -2       68.23       94.50     21.04 o 
  -7  29  -2      121.36      131.44     32.33 o 
  -5  29  -2      475.77      430.86     49.51 o 
  -3  29  -2      122.46      135.89     27.56 o 
  -1  29  -2      363.31      324.20     39.46 o 
   1  29  -2     1284.33     1292.66     50.09 o 
   3  29  -2       85.06      110.50     19.22 o 
   5  29  -2        9.48       34.82     14.70 o 
   7  29  -2      227.37      233.76     29.06 o 
   9  29  -2       90.34       80.48     17.92 o 
  11  29  -2      415.38      570.00     63.43 o 
  -8  30  -2       57.23        0.19     19.45 o 
  -6  30  -2      595.75      474.31     54.60 o 
  -4  30  -2     1065.11     1048.93     65.67 o 
  -2  30  -2     1104.78     1096.64     63.08 o 
   0  30  -2     2682.13     2491.03     72.82 o 
   2  30  -2      210.56      184.75     26.68 o 
   4  30  -2      519.58      504.87     35.14 o 
   6  30  -2       12.50       30.58     21.33 o 
   8  30  -2      121.35       90.86     23.20 o 
  10  30  -2      224.41      285.66     35.88 o 
  -7  31  -2       33.47       43.17     23.25 o 
  -5  31  -2      292.62      264.50     39.69 o 
  -3  31  -2      451.77      463.01     49.42 o 
  -1  31  -2      225.24      202.81     31.45 o 
   1  31  -2     1711.24     1695.13     75.28 o 
   3  31  -2      453.18      419.51     33.62 o 
   5  31  -2       29.93       18.05     14.65 o 
   7  31  -2      186.79      207.13     28.81 o 
   9  31  -2       25.27        7.21     16.37 o 
  11  31  -2       92.84       76.32     27.10 o 
  -8  32  -2      141.07      140.15     37.05 o 
  -6  32  -2      349.21      385.29     50.44 o 
  -4  32  -2      654.45      667.90     52.24 o 
  -2  32  -2     1174.57     1112.57     66.46 o 
   0  32  -2     1227.75     1266.47     50.69 o 
   2  32  -2     1274.87     1275.94     49.80 o 
   4  32  -2      533.69      533.06     39.18 o 
   6  32  -2      354.24      299.62     30.29 o 
   8  32  -2      256.64      287.92     34.06 o 
  10  32  -2      192.62      203.09     33.07 o 
  -7  33  -2       94.41      123.80     35.01 o 
  -5  33  -2      488.03      531.41     55.53 o 
  -3  33  -2      153.99      229.91     37.24 o 
  -1  33  -2      235.15      253.71     36.36 o 
   1  33  -2      882.77      902.93     47.06 o 
   3  33  -2       93.26      103.41     19.11 o 
   5  33  -2       36.56       46.59     16.64 o 
   7  33  -2      120.37      106.07     33.02 o 
   9  33  -2       46.47       69.83     23.25 o 
  -8  34  -2       84.53       71.28     30.80 o 
  -6  34  -2       43.56       37.65     24.32 o 
  -4  34  -2      863.16      846.40     62.85 o 
  -2  34  -2     1600.72     1512.63     81.98 o 
   0  34  -2      261.71      233.61     26.08 o 
   2  34  -2      237.30      195.14     24.84 o 
   4  34  -2       94.94       79.03     19.42 o 
   6  34  -2      674.27      658.07    106.45 o 
   8  34  -2      252.50      298.41     35.32 o 
  10  34  -2       85.73      120.85     61.09 o 
  -7  35  -2        2.71        2.04     21.91 o 
  -5  35  -2      656.16      653.27     66.88 o 
  -3  35  -2     1024.72     1148.69     71.65 o 
  -1  35  -2        6.10        0.14     15.61 o 
   1  35  -2      411.89      463.53     35.76 o 
   3  35  -2       48.03       22.24     13.93 o 
   5  35  -2        2.50       14.30     14.52 o 
   7  35  -2      393.69      367.33     46.94 o 
   9  35  -2       78.83       87.42     23.70 o 
  -8  36  -2      156.35      139.04     36.96 o 
  -6  36  -2        8.79       28.62     23.81 o 
  -4  36  -2     2257.99     2383.44    112.59 o 
  -2  36  -2      977.99     1041.20     66.92 o 
   0  36  -2      390.95      409.35     42.35 o 
   2  36  -2      265.76      251.92     27.94 o 
   4  36  -2      127.68      121.38     30.82 o 
   6  36  -2       74.71       77.09     19.73 o 
   8  36  -2      801.91      809.48     56.44 o 
  10  36  -2       92.77       75.81     26.33 o 
  -7  37  -2        8.53        0.60     21.21 o 
  -5  37  -2      227.45      202.58     38.49 o 
  -3  37  -2     2113.55     2262.05    110.65 o 
  -1  37  -2       39.71        0.23     19.82 o 
   1  37  -2      823.26      831.83     45.11 o 
   3  37  -2      127.02      143.69     38.53 o 
   5  37  -2       98.44      120.23     31.47 o 
   7  37  -2       57.16       29.95     28.65 o 
   9  37  -2      137.84      133.92     28.44 o 
  -8  38  -2      112.79       91.01     35.20 o 
  -6  38  -2        5.18        8.85     21.68 o 
  -4  38  -2      911.83      931.57     67.85 o 
  -2  38  -2       48.90       21.54     21.68 o 
   0  38  -2       47.84       64.43     34.04 o 
   2  38  -2     1172.91     1243.31     82.60 o 
   4  38  -2      313.98      279.75     37.21 o 
   6  38  -2       87.71       61.54     20.29 o 
   8  38  -2      304.70      358.18     39.38 o 
  -7  39  -2       87.37       90.68     33.81 o 
  -5  39  -2      136.47       64.01     29.32 o 
  -3  39  -2       57.80       49.97     26.12 o 
  -1  39  -2       98.78       87.90     28.30 o 
   1  39  -2      235.55      204.20     27.09 o 
   3  39  -2      282.66      302.45     31.71 o 
   5  39  -2       68.34       38.06     18.59 o 
   7  39  -2       62.66       98.39     37.14 o 
   9  39  -2       20.96       22.62     22.90 o 
  -6  40  -2       52.02       63.91     30.47 o 
  -4  40  -2      188.82      214.20     42.10 o 
  -2  40  -2      759.29      809.99     62.85 o 
   0  40  -2       49.19       44.14     16.95 o 
   2  40  -2      241.88      253.46     30.06 o 
   4  40  -2      398.82      398.07     36.81 o 
   6  40  -2      154.48      154.54     27.66 o 
   8  40  -2        3.32        6.63     19.26 o 
  -7  41  -2       16.36       18.06     29.78 o 
  -5  41  -2       53.15        6.95     21.40 o 
  -3  41  -2        1.08        0.60     21.44 o 
  -1  41  -2      226.43      263.04     48.86 o 
   1  41  -2      225.85      204.97     51.59 o 
   3  41  -2      113.68      106.92     22.70 o 
   5  41  -2       34.68       36.81     17.97 o 
   7  41  -2       64.66       72.65     29.85 o 
   9  41  -2       17.89        1.97     18.89 o 
  -6  42  -2       38.19       25.06     25.66 o 
  -4  42  -2       32.93       43.72     28.16 o 
  -2  42  -2      592.39      632.05     64.93 o 
   0  42  -2      209.22      215.62     28.94 o 
   2  42  -2      177.72      169.94     28.32 o 
   4  42  -2      220.95      217.30     30.74 o 
   6  42  -2       35.38       31.98     22.39 o 
   8  42  -2       30.74       39.93     30.13 o 
  -7  43  -2       63.17       53.63     34.92 o 
  -5  43  -2      129.75      168.58     40.48 o 
  -3  43  -2       23.34       50.81     29.73 o 
  -1  43  -2      134.33      121.37     24.93 o 
   1  43  -2       96.64      110.69     40.90 o 
   3  43  -2       83.18       58.12     21.33 o 
   5  43  -2       65.35       67.81     22.63 o 
   7  43  -2       63.22       35.22     22.10 o 
  -6  44  -2       92.64       79.20     34.87 o 
  -4  44  -2       40.74       32.84     29.27 o 
  -2  44  -2       70.88       57.71     26.96 o 
   0  44  -2      239.89      302.12     32.44 o 
   2  44  -2      186.01      247.66     46.22 o 
   4  44  -2      252.77      245.15     31.06 o 
   6  44  -2      140.21      109.32     38.93 o 
   8  44  -2       90.53       88.86     25.71 o 
  -5  45  -2       39.80       37.10     29.73 o 
  -3  45  -2       41.17       22.14     26.72 o 
  -1  45  -2        7.77        6.96     17.39 o 
   1  45  -2       71.69       68.92     32.95 o 
   3  45  -2       66.68       49.71     20.44 o 
   5  45  -2       78.71       86.17     23.51 o 
   7  45  -2       81.37      121.75     28.67 o 
  -6  46  -2       38.23       44.09     30.01 o 
  -4  46  -2       35.78       25.47     30.52 o 
  -2  46  -2       27.43       11.25     17.50 o 
   0  46  -2      134.26      123.28     25.82 o 
   2  46  -2      150.62      159.32     54.21 o 
   4  46  -2       98.38      110.94     26.42 o 
   6  46  -2       57.80       76.34     31.10 o 
  -5  47  -2       39.11       18.66     28.30 o 
  -3  47  -2       36.88      103.74     37.19 o 
  -1  47  -2       27.20       44.48     21.05 o 
   1  47  -2       23.85       32.90     20.59 o 
   3  47  -2      119.62      123.89     49.95 o 
   5  47  -2       54.12       81.29     25.10 o 
   7  47  -2        7.77        4.56     19.01 o 
  -4  48  -2       81.74       72.85     33.86 o 
  -2  48  -2       66.65       68.77     23.84 o 
   0  48  -2       62.81       43.69     21.48 o 
   2  48  -2       25.49       43.53     21.39 o 
   4  48  -2       37.45       32.67     21.90 o 
   6  48  -2       59.48       84.32     49.12 o 
  -3  49  -2       37.96       23.71     29.32 o 
  -1  49  -2       44.09       33.79     24.11 o 
   1  49  -2       20.09       35.14     38.72 o 
   3  49  -2      348.98      455.08     45.28 o 
   5  49  -2       65.81       47.85     36.52 o 
  -4  50  -2       86.48       95.36     36.26 o 
  -2  50  -2       15.96        0.35     19.14 o 
   0  50  -2      107.74      144.63     29.04 o 
   2  50  -2      120.56      146.34     29.39 o 
   4  50  -2      137.04       90.42     57.75 o 
  -3  51  -2       64.04       65.78     25.58 o 
  -1  51  -2      193.75      188.40     32.61 o 
   1  51  -2      298.17      308.29     51.62 o 
   3  51  -2       30.84       33.22     21.36 o 
   5  51  -2       99.75      128.64     51.27 o 
  -2  52  -2       80.40      110.81     49.76 o 
   0  52  -2      285.30      325.75     65.40 o 
   2  52  -2      162.96      192.32     33.61 o 
   4  52  -2      170.26      192.25     81.07 o 
  -1  53  -2      101.19      100.98     38.12 o 
   1  53  -2       96.80      117.82     49.07 o 
   3  53  -2      132.76       96.58     27.49 o 
   0  54  -2       61.11       59.28     36.73 o 
  -3   1  -1     4249.41     4152.98    104.39 o 
  -1   1  -1    45209.77    44709.20    525.37 o 
   1   1  -1     2552.08     2494.61     37.98 o 
   3   1  -1     1051.83      996.66     25.63 o 
   5   1  -1     2171.44     2499.08     66.63 o 
   7   1  -1      222.75      195.90     22.48 o 
   9   1  -1      565.13      545.00     39.59 o 
  11   1  -1      577.13      603.23     41.81 o 
  13   1  -1       68.16       46.40     16.72 o 
  -4   2  -1      496.45      585.32     37.56 o 
  -2   2  -1    17897.44    18162.54    237.58 o 
   0   2  -1     1464.00     1321.52     33.83 o 
   2   2  -1     9279.60     8983.11    141.25 o 
   4   2  -1      396.16      346.32     19.26 o 
   6   2  -1      585.08      601.87     32.93 o 
   8   2  -1      150.49      168.93     23.07 o 
  10   2  -1      232.44      228.79     22.67 o 
  12   2  -1       57.31       51.03     14.53 o 
  -5   3  -1     1043.50      975.94     51.08 o 
  -3   3  -1     4240.64     3905.89    133.76 o 
  -1   3  -1     9213.73     9020.80    113.15 o 
   1   3  -1     1630.92     1645.30     32.44 o 
   3   3  -1     2149.90     2037.44     38.37 o 
   5   3  -1     2869.92     2607.00     86.89 o 
   7   3  -1      516.95      548.70     32.63 o 
   9   3  -1      558.92      526.19     32.82 o 
  11   3  -1      456.43      480.39     34.29 o 
  13   3  -1       15.93       19.06     14.20 o 
  -6   4  -1      156.05      136.67     20.19 o 
  -4   4  -1      392.65      369.27     27.42 o 
  -2   4  -1     8756.20     8440.99     99.60 o 
   0   4  -1      426.97      504.85     10.49 o 
   2   4  -1     3245.35     3217.95     55.58 o 
   4   4  -1     1174.60     1110.93     25.37 o 
   6   4  -1      124.12      107.95     27.09 o 
   8   4  -1        5.08        1.51      9.25 o 
  10   4  -1        8.10       24.87     18.34 o 
  12   4  -1       10.08        9.58     12.60 o 
  -7   5  -1      130.68      147.51     22.00 o 
  -5   5  -1     1489.29     1616.98     65.81 o 
  -3   5  -1     1585.46     1554.29     43.56 o 
  -1   5  -1     3114.87     2979.65     34.86 o 
   1   5  -1    26542.89    25670.05    308.71 o 
   3   5  -1     1236.50     1176.60     25.76 o 
   5   5  -1     4620.95     4209.40     95.99 o 
   7   5  -1      157.55      164.77     14.25 o 
   9   5  -1      411.27      411.67     28.16 o 
  11   5  -1      224.95      249.21     26.07 o 
  13   5  -1      131.16      167.45     23.85 o 
  -8   6  -1      216.99      212.86     22.88 o 
  -6   6  -1      221.53      197.02     22.88 o 
  -4   6  -1     6101.61     6297.48    215.18 o 
  -2   6  -1     1475.02     1604.68     30.46 o 
   0   6  -1     1481.25     1577.10     24.18 o 
   2   6  -1    21521.71    21446.54    293.31 o 
   4   6  -1      622.97      617.82     19.01 o 
   6   6  -1     1185.82     1257.45     38.43 o 
   8   6  -1        6.18        2.49      9.03 o 
  10   6  -1       75.70       35.45     14.24 o 
  12   6  -1        1.12        4.82     14.31 o 
  -7   7  -1      354.26      338.33     25.15 o 
  -5   7  -1      641.57      612.65     38.12 o 
  -3   7  -1     4813.56     4584.43    103.52 o 
  -1   7  -1     2837.19     2846.64     46.07 o 
   1   7  -1    44768.13    42299.21    586.54 o 
   3   7  -1      982.19      937.19     25.83 o 
   5   7  -1      426.91      475.61     17.66 o 
   7   7  -1     2075.92     2211.72     53.86 o 
   9   7  -1      260.90      271.99     24.81 o 
  11   7  -1       54.21       48.34     15.78 o 
  13   7  -1      442.13      474.84     38.26 o 
  -6   8  -1      801.25      775.26     37.56 o 
  -4   8  -1     2314.04     2364.90     60.52 o 
  -2   8  -1     2273.72     2140.94     31.92 o 
   0   8  -1     2198.15     2065.16     31.21 o 
   2   8  -1    40360.58    39583.47    496.40 o 
   4   8  -1      327.55      333.64     12.97 o 
   6   8  -1      159.37      136.87     13.98 o 
   8   8  -1     1122.92     1208.88     38.95 o 
  10   8  -1        1.67        0.97     11.19 o 
  12   8  -1       84.58       78.81     19.07 o 
  -5   9  -1      325.07      279.60     22.88 o 
  -3   9  -1     3169.27     3127.29     85.59 o 
  -1   9  -1      769.47      815.57     20.02 o 
   1   9  -1    10988.75    11326.00    209.26 o 
   3   9  -1     5350.61     5181.97     87.08 o 
   5   9  -1     1003.48     1016.84     25.89 o 
   7   9  -1     2965.29     2901.76     72.14 o 
   9   9  -1      712.98      712.29     33.25 o 
  11   9  -1      265.44      239.54     24.73 o 
  13   9  -1      181.22      210.62     28.19 o 
  -4  10  -1     1190.62     1235.39     54.00 o 
  -2  10  -1     1319.64     1290.65     47.94 o 
   0  10  -1       99.39      105.33     10.33 o 
   2  10  -1     3060.33     2920.22     40.15 o 
   4  10  -1      443.20      425.21     21.95 o 
   6  10  -1      162.44      176.63     17.12 o 
   8  10  -1      101.19       71.29     16.11 o 
  10  10  -1      178.32      193.66     22.49 o 
  12  10  -1       56.50       51.69     17.81 o 
  -5  11  -1      657.89      642.61     44.83 o 
  -3  11  -1      260.88      257.97     21.86 o 
  -1  11  -1     1187.39     1164.97     27.26 o 
   1  11  -1     4225.45     4131.48     81.93 o 
   3  11  -1     2510.83     2379.46     38.48 o 
   5  11  -1     2165.36     2098.57     45.55 o 
   7  11  -1      849.50      858.66     29.29 o 
   9  11  -1      145.88      147.48     19.68 o 
  11  11  -1       99.25      129.10     21.21 o 
  13  11  -1       78.30       90.75     21.51 o 
  -4  12  -1      166.49      118.24     23.16 o 
  -2  12  -1      610.57      620.01     38.49 o 
   0  12  -1     1242.91     1132.95     22.20 o 
   2  12  -1     1389.06     1334.87     43.78 o 
   4  12  -1     4663.60     4729.73     85.76 o 
   6  12  -1      565.25      582.11     15.85 o 
   8  12  -1      741.93      741.80     36.42 o 
  10  12  -1      415.33      450.10     32.07 o 
  12  12  -1       20.84       38.30     19.45 o 
  -5  13  -1      151.30      139.18     23.99 o 
  -3  13  -1     6471.99     6476.34    201.47 o 
  -1  13  -1     2531.43     2357.32     76.28 o 
   1  13  -1     2175.97     2146.39     63.21 o 
   3  13  -1     5824.38     5783.94     88.20 o 
   5  13  -1     1403.89     1357.64     34.13 o 
   7  13  -1      256.83      260.07     21.85 o 
   9  13  -1     1783.34     1903.93     57.00 o 
  11  13  -1       44.03       54.21     16.53 o 
  13  13  -1      101.64      106.16     22.14 o 
  -4  14  -1       66.86      123.61     18.99 o 
  -2  14  -1     2411.69     2500.98     81.33 o 
   0  14  -1      763.07      750.25     29.32 o 
   2  14  -1     2686.10     2771.58     63.42 o 
   4  14  -1      553.07      592.88     20.23 o 
   6  14  -1      168.06      151.35     11.43 o 
   8  14  -1     1268.62     1345.51     81.97 o 
  10  14  -1      109.37       83.26     24.34 o 
  12  14  -1        2.19       13.36     14.29 o 
  -5  15  -1     1616.93     1670.61     74.15 o 
  -3  15  -1     3711.23     3831.09    131.58 o 
  -1  15  -1     2009.74     1826.00     77.95 o 
   1  15  -1     1167.99     1188.22     31.56 o 
   3  15  -1    10128.98    10174.26    173.98 o 
   5  15  -1      665.29      574.84     19.69 o 
   7  15  -1     1094.34     1131.93     36.61 o 
   9  15  -1     2170.73     2423.65     65.05 o 
  11  15  -1       84.97       93.15     19.34 o 
  13  15  -1       82.99      119.36     23.02 o 
  -6  16  -1      483.06      515.76     44.83 o 
  -4  16  -1       15.45       27.51     12.46 o 
  -2  16  -1     1028.71     1092.70     46.59 o 
   0  16  -1     1832.35     1635.04     71.19 o 
   2  16  -1      238.46      253.30     17.48 o 
   4  16  -1      603.25      688.44     18.28 o 
   6  16  -1      294.78      272.88     14.30 o 
   8  16  -1      295.48      348.19     31.37 o 
  10  16  -1       11.81       23.54     12.84 o 
  12  16  -1       15.00       10.60     14.89 o 
  -5  17  -1     2835.72     2933.75    116.85 o 
  -3  17  -1     1483.15     1777.09     69.98 o 
  -1  17  -1      246.27      263.02     25.38 o 
   1  17  -1     7503.57     7241.50    165.29 o 
   3  17  -1     6531.25     6842.79    157.21 o 
   5  17  -1      700.52      688.47     27.54 o 
   7  17  -1     4993.31     5066.38    103.87 o 
   9  17  -1     1146.09     1170.77     42.50 o 
  11  17  -1       70.50       68.10     16.73 o 
  13  17  -1       64.50      103.05     22.68 o 
  -6  18  -1      225.98      259.08     37.51 o 
  -4  18  -1       43.34       37.01     16.02 o 
  -2  18  -1      290.25      335.46     28.34 o 
   0  18  -1      356.97      436.10     27.00 o 
   2  18  -1     1019.27      997.91     35.17 o 
   4  18  -1      588.47      707.90     32.20 o 
   6  18  -1     1101.07     1148.77     28.90 o 
   8  18  -1      231.91      193.94     19.84 o 
  10  18  -1        9.01        5.28     12.88 o 
  12  18  -1       83.82      118.73     22.12 o 
  -5  19  -1     2452.27     2545.12    103.70 o 
  -3  19  -1      240.87      210.18     25.61 o 
  -1  19  -1      779.62      731.91     39.00 o 
   1  19  -1     3993.63     4189.58    100.11 o 
   3  19  -1      816.02      795.07     32.50 o 
   5  19  -1      550.08      530.32     39.40 o 
   7  19  -1     2695.24     2729.47     68.75 o 
   9  19  -1       12.98       21.61     12.62 o 
  11  19  -1       52.14       44.15     16.75 o 
  13  19  -1        0.10       13.59     16.60 o 
  -6  20  -1      226.45      226.06     32.98 o 
  -4  20  -1      382.33      400.20     39.41 o 
  -2  20  -1      978.21      975.94     49.09 o 
   0  20  -1      727.90      765.58     41.45 o 
   2  20  -1     3478.26     3537.60     88.46 o 
   4  20  -1      191.02      179.47     19.58 o 
   6  20  -1      945.53      903.43     26.11 o 
   8  20  -1      740.11      692.59     33.99 o 
  10  20  -1       28.41       22.97     13.78 o 
  12  20  -1       67.42       47.86     17.71 o 
  -7  21  -1       21.38        8.01     16.90 o 
  -5  21  -1      216.99      213.09     32.37 o 
  -3  21  -1      722.00      767.52     42.70 o 
  -1  21  -1      724.14      713.48     43.03 o 
   1  21  -1     1186.97     1177.18     45.90 o 
   3  21  -1     1295.95     1276.79     42.47 o 
   5  21  -1      743.75      761.78     29.46 o 
   7  21  -1      127.24      131.86     33.98 o 
   9  21  -1      722.69      692.13     38.76 o 
  11  21  -1       75.24       51.39     17.67 o 
  -6  22  -1      585.43      632.98     52.24 o 
  -4  22  -1      645.49      620.71     44.55 o 
  -2  22  -1      938.43     1014.80     51.18 o 
   0  22  -1      123.88      150.80     23.44 o 
   2  22  -1      474.34      374.72     42.49 o 
   4  22  -1      111.67      134.32     19.59 o 
   6  22  -1       84.49       71.92     11.12 o 
   8  22  -1       49.00       50.27     12.59 o 
  10  22  -1       26.87       29.36     13.73 o 
  12  22  -1       31.99       31.75     21.26 o 
  -7  23  -1      126.39      141.07     31.96 o 
  -5  23  -1       88.55      160.67     27.23 o 
  -3  23  -1     1090.39     1080.70     61.41 o 
  -1  23  -1      520.17      486.72     33.07 o 
   1  23  -1      867.72      832.31     78.36 o 
   3  23  -1       59.26       43.56     11.95 o 
   5  23  -1     1297.14     1272.87     38.67 o 
   7  23  -1       31.40       43.75     11.43 o 
   9  23  -1      683.86      735.16     52.77 o 
  11  23  -1      141.55      172.51     23.97 o 
  -6  24  -1       13.25       15.65     17.14 o 
  -4  24  -1      234.79      246.62     33.62 o 
  -2  24  -1      243.50      251.21     32.65 o 
   0  24  -1     1337.31     1269.39     55.90 o 
   2  24  -1      196.28      235.14     22.53 o 
   4  24  -1       45.49       51.45     14.23 o 
   6  24  -1      181.05      166.62     20.02 o 
   8  24  -1      408.08      429.13     29.30 o 
  10  24  -1        6.39        6.84     13.13 o 
  12  24  -1      173.76      181.35     25.76 o 
  -7  25  -1      213.37      210.22     36.36 o 
  -5  25  -1     1187.87     1170.92     70.91 o 
  -3  25  -1      222.65      225.00     28.30 o 
  -1  25  -1       43.51       29.09     16.63 o 
   1  25  -1     1435.49     1380.59     50.64 o 
   3  25  -1       62.17       76.13     13.97 o 
   5  25  -1      724.74      750.44     40.11 o 
   7  25  -1       45.51       19.76     10.47 o 
   9  25  -1      930.93      933.03     41.22 o 
  11  25  -1       87.22      111.01     32.38 o 
  -6  26  -1      466.57      425.17     49.37 o 
  -4  26  -1      272.16      270.66     34.09 o 
  -2  26  -1      114.74      130.93     26.26 o 
   0  26  -1      298.88      337.17     34.41 o 
   2  26  -1        4.83        5.54      8.83 o 
   4  26  -1       54.49       51.20     15.44 o 
   6  26  -1      487.13      533.47     27.95 o 
   8  26  -1      418.37      423.64     39.87 o 
  10  26  -1      233.77      322.95     36.58 o 
  12  26  -1       73.99       71.29     19.64 o 
  -7  27  -1      433.66      333.33     47.38 o 
  -5  27  -1      174.30      165.48     30.98 o 
  -3  27  -1       19.13       18.06     16.77 o 
  -1  27  -1     2101.90     2090.22     91.47 o 
   1  27  -1      458.06      524.26     30.53 o 
   3  27  -1      318.28      310.54     23.70 o 
   5  27  -1      724.58      760.84     46.08 o 
   7  27  -1      109.06      103.89     18.22 o 
   9  27  -1      519.10      601.27     35.76 o 
  11  27  -1      485.48      534.63     39.04 o 
  -8  28  -1       18.32       69.01     25.38 o 
  -6  28  -1      973.94      890.16     64.98 o 
  -4  28  -1      434.29      525.25     47.52 o 
  -2  28  -1      183.04      247.55     33.07 o 
   0  28  -1     1280.22     1093.35     55.76 o 
   2  28  -1      278.68      269.36     27.12 o 
   4  28  -1       22.08        6.16      9.59 o 
   6  28  -1      791.02      793.66     44.42 o 
   8  28  -1      205.01      184.34     21.17 o 
  10  28  -1      128.75       95.14     19.80 o 
  12  28  -1      181.90      184.67     27.15 o 
  -7  29  -1      195.98      164.37     34.13 o 
  -5  29  -1     1926.59     1920.38     97.58 o 
  -3  29  -1      698.65      724.87     49.46 o 
  -1  29  -1     2870.44     2743.35    116.76 o 
   1  29  -1      685.39      628.14     34.20 o 
   3  29  -1      186.02      176.54     21.18 o 
   5  29  -1      278.96      296.80     28.98 o 
   7  29  -1      273.31      272.69     24.21 o 
   9  29  -1       44.44       74.12     20.26 o 
  11  29  -1      683.09      744.93     53.09 o 
  -8  30  -1       10.85       31.45     22.42 o 
  -6  30  -1      649.02      546.37     57.43 o 
  -4  30  -1     1171.04     1128.41     68.96 o 
  -2  30  -1      301.95      237.50     31.08 o 
   0  30  -1      988.46     1014.12     59.17 o 
   2  30  -1      378.81      416.99     28.17 o 
   4  30  -1      431.86      439.79     35.24 o 
   6  30  -1      252.46      162.44     24.32 o 
   8  30  -1       56.53       44.72     14.49 o 
  10  30  -1      153.92      238.84     37.49 o 
  -7  31  -1       39.68       70.81     27.14 o 
  -5  31  -1     2445.33     2352.68    112.54 o 
  -3  31  -1      723.93      710.70     51.59 o 
  -1  31  -1     1319.27     1299.63     67.71 o 
   1  31  -1     2962.83     2923.67     80.93 o 
   3  31  -1      671.67      602.51     35.99 o 
   5  31  -1      302.57      283.35     26.46 o 
   7  31  -1      253.34      284.16     32.40 o 
   9  31  -1      135.63      135.27     26.33 o 
  11  31  -1      106.21      105.62     23.30 o 
  -8  32  -1      215.90      156.64     37.19 o 
  -6  32  -1       87.74       76.42     29.04 o 
  -4  32  -1      421.44      557.95     54.70 o 
  -2  32  -1      309.79      268.49     35.80 o 
   0  32  -1      302.26      269.75     55.09 o 
   2  32  -1      195.62      185.43     23.49 o 
   4  32  -1      127.03      145.58     19.39 o 
   6  32  -1      559.30      475.14     44.44 o 
   8  32  -1       69.76       37.40     14.57 o 
  10  32  -1       60.56       75.99     18.86 o 
  -7  33  -1      183.43      176.97     38.12 o 
  -5  33  -1      189.27      167.06     35.34 o 
  -3  33  -1     1687.82     1807.19     87.86 o 
  -1  33  -1      995.92     1045.27     60.30 o 
   1  33  -1      490.66      428.56     36.66 o 
   3  33  -1      650.62      570.11     79.11 o 
   5  33  -1      322.51      328.85     47.45 o 
   7  33  -1      151.44      144.72     52.34 o 
   9  33  -1      449.51      463.64     40.48 o 
  11  33  -1      129.14      152.22     35.64 o 
  -8  34  -1      100.74       69.66     30.01 o 
  -6  34  -1      293.88      228.38     39.55 o 
  -4  34  -1      353.21      379.04     48.21 o 
  -2  34  -1      296.85      289.65     37.19 o 
   0  34  -1     1702.52     1831.95     63.67 o 
   2  34  -1      205.59      200.37     55.14 o 
   4  34  -1      176.80      187.74     25.18 o 
   6  34  -1      106.08       96.49     20.97 o 
   8  34  -1       36.53       55.59     20.76 o 
  10  34  -1      111.44      142.69     23.42 o 
  -7  35  -1      246.94      240.93     43.86 o 
  -5  35  -1      257.16      210.87     38.49 o 
  -3  35  -1     3115.44     3235.86    135.89 o 
  -1  35  -1     5295.89     5851.19    203.92 o 
   1  35  -1      121.63      114.38     19.18 o 
   3  35  -1      704.44      622.86     39.20 o 
   5  35  -1      165.67      165.52     24.02 o 
   7  35  -1       35.88       34.34     22.44 o 
   9  35  -1       65.02       68.77     21.64 o 
  11  35  -1      252.18      287.13     54.72 o 
  -8  36  -1       32.22       18.39     24.96 o 
  -6  36  -1      670.23      692.54     68.17 o 
  -4  36  -1       39.82       33.25     21.72 o 
  -2  36  -1     2528.10     2556.24    114.54 o 
   0  36  -1     1183.76     1218.29     52.51 o 
   2  36  -1      130.44      140.60     26.61 o 
   4  36  -1      291.19      212.97     25.72 o 
   6  36  -1       88.06       79.56     22.21 o 
   8  36  -1       35.77       17.93     16.90 o 
  10  36  -1      362.75      543.70     68.27 o 
  -9  37  -1        3.40       60.44     30.98 o 
  -7  37  -1      520.15      508.53     60.90 o 
  -5  37  -1       30.01       31.59     23.25 o 
  -3  37  -1      647.40      603.43     57.52 o 
  -1  37  -1     2738.53     2900.35    124.86 o 
   1  37  -1      243.52      282.65     28.75 o 
   3  37  -1      381.63      425.96     35.62 o 
   5  37  -1      123.14      105.67     22.64 o 
   7  37  -1      185.72      218.42     30.60 o 
   9  37  -1      176.11      180.57     44.00 o 
  -8  38  -1       16.27       47.98     29.92 o 
  -6  38  -1       15.27       29.36     23.20 o 
  -4  38  -1       40.31       30.75     25.52 o 
  -2  38  -1      348.75      345.78     45.67 o 
   0  38  -1       73.30       63.16     17.95 o 
   2  38  -1      217.92      181.84     26.35 o 
   4  38  -1        0.61        4.39     12.97 o 
   6  38  -1       52.38      100.87     22.31 o 
   8  38  -1       69.96       35.66     20.30 o 
  10  38  -1       73.96       80.34     34.94 o 
  -9  39  -1       85.15       77.90     33.67 o 
  -7  39  -1      177.17      116.81     35.43 o 
  -5  39  -1       36.27       11.02     21.95 o 
  -3  39  -1      327.52      428.92     50.25 o 
  -1  39  -1      785.71      840.13     44.35 o 
   1  39  -1      601.27      614.40     42.38 o 
   3  39  -1      237.65      251.19     27.81 o 
   5  39  -1      623.83      565.79     44.85 o 
   7  39  -1      136.10      127.61     26.98 o 
   9  39  -1       70.47       40.82     31.61 o 
  -8  40  -1       29.22       31.40     26.96 o 
  -6  40  -1      185.65      131.81     37.10 o 
  -4  40  -1      121.32       65.07     28.44 o 
  -2  40  -1      123.74      142.60     34.41 o 
   0  40  -1      755.50      792.18     43.65 o 
   2  40  -1       99.51      109.72     33.30 o 
   4  40  -1      408.03      412.57     37.40 o 
   6  40  -1       13.48       32.77     19.13 o 
   8  40  -1        5.25        0.42     15.25 o 
  -7  41  -1       59.55       25.47     27.28 o 
  -5  41  -1      170.33      173.59     38.21 o 
  -3  41  -1      654.59      764.24     62.66 o 
  -1  41  -1      499.01      441.55     37.16 o 
   1  41  -1       62.08       54.08     39.99 o 
   3  41  -1       16.33       24.46     16.53 o 
   5  41  -1      234.48      202.48     27.22 o 
   7  41  -1       15.09       27.56     19.94 o 
   9  41  -1       99.43       73.23     45.46 o 
  -8  42  -1       37.28       57.99     32.61 o 
  -6  42  -1       88.44       38.02     27.28 o 
  -4  42  -1       67.56       51.50     28.85 o 
  -2  42  -1        5.26       15.24     19.68 o 
   0  42  -1       16.34        7.77     14.26 o 
   2  42  -1      113.08       96.76     21.79 o 
   4  42  -1      222.61      224.30     30.06 o 
   6  42  -1      146.28       93.45     45.83 o 
   8  42  -1       45.54       38.69     22.06 o 
  -7  43  -1        3.27       20.10     26.45 o 
  -5  43  -1      132.56       81.10     30.38 o 
  -3  43  -1      282.12      305.72     47.06 o 
  -1  43  -1       48.66       54.80     19.42 o 
   1  43  -1      111.41       89.84     22.56 o 
   3  43  -1       16.91        3.58     13.99 o 
   5  43  -1       53.30       31.77     24.52 o 
   7  43  -1      136.70      164.26     78.50 o 
   9  43  -1       44.78       46.55     24.18 o 
  -8  44  -1       44.22       17.69     28.67 o 
  -6  44  -1        9.08        0.28     24.82 o 
  -4  44  -1        1.41        1.20     22.74 o 
  -2  44  -1       39.60       92.63     31.86 o 
   0  44  -1      408.87      385.96     40.87 o 
   2  44  -1      528.75      544.33     43.04 o 
   4  44  -1      456.49      445.83     45.04 o 
   6  44  -1      108.72       70.00     22.60 o 
   8  44  -1       45.50       54.51     23.31 o 
  -7  45  -1       50.49       41.50     32.56 o 
  -5  45  -1      225.06      266.40     48.54 o 
  -3  45  -1       14.73        0.14     20.33 o 
  -1  45  -1      107.21      119.15     31.68 o 
   1  45  -1      234.87      261.43     31.76 o 
   3  45  -1       80.96      102.68     23.11 o 
   5  45  -1      227.54      273.33     34.17 o 
   7  45  -1      216.46      171.73     31.40 o 
  -6  46  -1       96.53       56.64     32.51 o 
  -4  46  -1       74.59      147.65     39.83 o 
  -2  46  -1        9.94        3.60     15.98 o 
   0  46  -1       10.88        3.48     16.20 o 
   2  46  -1      140.50      140.77     29.04 o 
   4  46  -1       92.82       95.38     29.02 o 
   6  46  -1      141.41      171.66     37.56 o 
   8  46  -1        8.99       36.22     21.92 o 
  -7  47  -1       89.81       86.10     40.53 o 
  -5  47  -1       62.45       71.32     31.26 o 
  -3  47  -1      139.70       92.07     33.39 o 
  -1  47  -1       88.08      116.74     24.69 o 
   1  47  -1       72.54       67.99     41.57 o 
   3  47  -1      115.87      154.93     28.14 o 
   5  47  -1      157.71      185.22     30.66 o 
   7  47  -1       72.24       90.46     26.08 o 
  -6  48  -1       13.62        0.32     22.51 o 
  -4  48  -1       73.18      149.83     40.39 o 
  -2  48  -1      160.71      143.39     29.99 o 
   0  48  -1       88.16      102.39     23.02 o 
   2  48  -1        8.27       11.03     17.68 o 
   4  48  -1      383.06      342.84     38.05 o 
   6  48  -1      100.27      134.92     28.28 o 
  -5  49  -1       43.78       28.48     28.39 o 
  -3  49  -1       94.31      149.27     41.27 o 
  -1  49  -1      108.20      132.46     26.31 o 
   1  49  -1      116.33      160.56     27.41 o 
   3  49  -1      778.92      857.83     58.67 o 
   5  49  -1       87.39       74.31     24.92 o 
   7  49  -1       34.26       30.03     32.47 o 
  -6  50  -1      124.83      124.03     39.69 o 
  -4  50  -1       64.83       62.02     36.63 o 
  -2  50  -1        8.90       13.58     19.43 o 
   0  50  -1      198.75      237.64     33.79 o 
   2  50  -1       10.01        2.14     18.04 o 
   4  50  -1      625.89      826.32     59.61 o 
   6  50  -1       50.88       51.80     22.77 o 
  -5  51  -1      172.16      143.85     39.14 o 
  -3  51  -1       21.04       12.05     19.97 o 
  -1  51  -1      245.96      275.71     35.34 o 
   1  51  -1      135.78      135.40     28.66 o 
   3  51  -1      196.52      171.55     29.40 o 
   5  51  -1      449.45      438.54     62.39 o 
  -4  52  -1       60.82       17.74     30.71 o 
  -2  52  -1      179.66      224.96     35.24 o 
   0  52  -1      254.78      303.61     67.69 o 
   2  52  -1      269.50      296.78     39.22 o 
   4  52  -1      205.55      149.50     30.44 o 
  -3  53  -1        6.28        0.46     19.60 o 
  -1  53  -1       63.73       87.46     43.72 o 
   1  53  -1      275.23      295.82     41.52 o 
   3  53  -1      181.86      250.07     34.75 o 
   5  53  -1      559.33      534.77     51.87 o 
  -2  54  -1       15.71       12.30     20.59 o 
   0  54  -1        5.72       18.83     20.26 o 
   2  54  -1      249.23      322.20     38.89 o 
   4  54  -1      198.84      174.97     43.07 o 
  -1  55  -1      108.88      156.87     45.74 o 
   1  55  -1       98.33      115.41     29.90 o 
   3  55  -1      142.19      153.87     31.60 o 
   0  56  -1        6.00        0.23     21.53 o 
   2  56  -1      127.55      155.71     32.54 o 
  -8   0   0       80.42       95.73     19.59 o 
  -2   0   0    16776.90    19946.18    639.33 o 
   2   0   0    17012.63    19530.04    639.28 o 
   4   0   0    10444.67    11277.30    424.47 o 
   6   0   0    11818.78    12430.77    426.00 o 
   8   0   0       70.98       42.86     19.31 o 
  10   0   0       84.41       51.26     18.19 o 
  12   0   0     1027.37     1069.33     57.07 o 
  -9   1   0       31.90       40.20     16.77 o 
  -7   1   0       27.81       38.90     15.42 o 
  -3   1   0     1224.96     1783.33     78.33 o 
   3   1   0     1222.19     1826.68     78.61 o 
   5   1   0     4175.44     4017.44     70.79 o 
   7   1   0       27.96       23.67     14.82 o 
   9   1   0       31.69       22.97     12.10 o 
  11   1   0      160.96      106.97     16.29 o 
  13   1   0       12.05       15.93     13.66 o 
  -6   2   0      861.68      771.37     32.70 o 
  -2   2   0     9453.74    10029.69    291.71 o 
   2   2   0     9613.77     9838.09    360.03 o 
   4   2   0     4649.12     4065.16    128.59 o 
   6   2   0      874.25      785.00     44.26 o 
   8   2   0      107.10       86.61     17.57 o 
  10   2   0      356.12      328.43     23.78 o 
  12   2   0      216.13      229.12     23.25 o 
  -3   3   0      976.25     1591.78     74.68 o 
   3   3   0      979.32     1647.44     64.97 o 
   5   3   0      107.76      127.09     20.68 o 
   7   3   0      403.78      383.26     17.33 o 
   9   3   0        0.13        4.87      9.39 o 
  11   3   0       49.67       63.00     15.19 o 
  13   3   0       21.49       12.78     14.31 o 
  -2   4   0    16460.44    13054.64    178.44 o 
   2   4   0    16497.58    12789.79    225.61 o 
   4   4   0     2893.48     2674.24     59.49 o 
   6   4   0     1229.08     1154.73     29.73 o 
   8   4   0      313.89      321.98     22.58 o 
  10   4   0      567.87      538.36     34.25 o 
  12   4   0       35.78       46.97     15.51 o 
  -3   5   0     1840.81     1503.55     33.62 o 
  -1   5   0     1680.62     3065.48     79.45 o 
   1   5   0     1685.07     2930.73    186.80 o 
   3   5   0     1845.43     1459.33     19.64 o 
   5   5   0      496.94      509.43     30.73 o 
   7   5   0       77.72       78.44     23.61 o 
   9   5   0        8.63        6.11     10.13 o 
  11   5   0       51.50       25.31     12.58 o 
  13   5   0        6.82        6.62     13.72 o 
  -2   6   0     9629.90    11375.13    250.93 o 
   2   6   0     9539.28    11196.06    209.57 o 
   4   6   0     1034.52      837.46     40.71 o 
   6   6   0      437.87      353.93     26.23 o 
   8   6   0      368.73      352.93     26.42 o 
  10   6   0      306.93      287.47     26.54 o 
  12   6   0      100.57       77.85     17.76 o 
  -3   7   0     4397.37     3713.64     45.55 o 
  -1   7   0     3985.25     5616.56    115.25 o 
   1   7   0     3970.13     5546.89    115.20 o 
   3   7   0     4391.92     3632.99     45.38 o 
   5   7   0      108.90      108.74     18.95 o 
   7   7   0      124.66       88.17     16.56 o 
   9   7   0       52.49       45.37     14.37 o 
  11   7   0      133.59      126.68     20.05 o 
  13   7   0       31.99       26.10     14.90 o 
  -2   8   0      967.26     1277.91     30.18 o 
   0   8   0     4732.61     2691.09     62.36 o 
   2   8   0      916.29     1246.79     25.88 o 
   4   8   0      113.05      101.15     13.48 o 
   6   8   0      907.29      988.95     27.35 o 
   8   8   0      296.51      273.08     24.13 o 
  10   8   0      229.30      200.24     22.95 o 
  12   8   0       87.57      106.11     18.13 o 
  -3   9   0      456.49      548.55     20.83 o 
  -1   9   0     1881.17     2476.77     55.10 o 
   1   9   0     1892.65     2409.62     54.96 o 
   3   9   0      451.41      488.37     20.16 o 
   5   9   0      220.37      214.10     18.81 o 
   7   9   0       28.89       32.36      8.92 o 
   9   9   0      106.41       99.46     22.43 o 
  11   9   0       46.62       21.46     14.61 o 
  13   9   0       13.14       16.60     14.59 o 
  -4  10   0      609.42      551.84     40.02 o 
  -2  10   0     1420.38     1708.21     41.27 o 
   0  10   0      565.98      272.71     13.89 o 
   2  10   0     1385.16     1606.64     40.91 o 
   4  10   0      642.61      601.14     23.19 o 
   6  10   0     1036.79      989.01     35.52 o 
   8  10   0      769.45      732.54     53.24 o 
  10  10   0       92.44       70.01     16.14 o 
  12  10   0      112.58       94.19     23.37 o 
  -3  11   0     1587.43     1596.24     52.97 o 
  -1  11   0      672.70      900.70     16.27 o 
   1  11   0      676.16      868.89     24.02 o 
   3  11   0     1591.58     1603.79     37.20 o 
   5  11   0      172.99      163.70     17.89 o 
   7  11   0       85.59       76.27     14.25 o 
   9  11   0      153.80      163.96     19.82 o 
  11  11   0      188.68      176.57     22.95 o 
  13  11   0       18.53        5.51     13.46 o 
  -4  12   0      696.10      667.53     43.44 o 
  -2  12   0     4160.52     3867.03     58.46 o 
   0  12   0      353.32      245.41     14.24 o 
   2  12   0     4171.01     3844.44     54.52 o 
   4  12   0      708.14      605.11     24.26 o 
   6  12   0      931.53      922.21     29.54 o 
   8  12   0      343.86      330.24     24.49 o 
  10  12   0       96.09       99.43     17.26 o 
  12  12   0        9.89       15.88     14.97 o 
  -5  13   0      106.03       91.38     19.17 o 
  -3  13   0      636.63      634.93     32.84 o 
  -1  13   0     1058.45     1032.40     25.18 o 
   1  13   0     1068.52     1037.81     29.22 o 
   3  13   0      645.17      705.53     19.36 o 
   5  13   0      103.34       93.74     11.08 o 
   7  13   0       43.00       51.42     12.00 o 
   9  13   0       36.70       32.94     13.33 o 
  11  13   0      208.57      182.00     23.85 o 
  13  13   0       23.92       27.40     18.20 o 
  -4  14   0     1393.13     1477.11     62.52 o 
  -2  14   0     1739.71     1503.74     37.14 o 
   0  14   0     1471.05     1430.42     65.91 o 
   2  14   0     1737.20     1502.50     32.17 o 
   4  14   0     1376.52     1401.83     34.67 o 
   6  14   0      328.84      334.31     22.81 o 
   8  14   0      504.09      543.72     31.70 o 
  10  14   0      159.76      187.08     42.93 o 
  12  14   0        3.42       12.62     14.82 o 
  -5  15   0      593.51      710.88     46.18 o 
  -3  15   0     1613.87     1966.10     73.59 o 
  -1  15   0     3223.89     2982.30     59.50 o 
   1  15   0     3211.95     3042.36     73.51 o 
   3  15   0     1604.28     1683.76     40.62 o 
   5  15   0      589.23      619.58     18.71 o 
   7  15   0      377.33      352.43     24.32 o 
   9  15   0      671.92      762.46     50.50 o 
  11  15   0      319.00      327.48     29.63 o 
  13  15   0        7.54       16.64     17.80 o 
  -4  16   0     5719.80     5605.03    186.14 o 
  -2  16   0     5713.03     5942.43    190.21 o 
   0  16   0       33.82       60.09      9.51 o 
   2  16   0     5616.80     6009.08    172.43 o 
   4  16   0     5709.65     5577.37    106.45 o 
   6  16   0      736.81      747.99     28.77 o 
   8  16   0     2225.64     2311.60     86.97 o 
  10  16   0      754.43      735.72     62.99 o 
  12  16   0       43.38       50.24     18.03 o 
  -5  17   0      415.47      326.42     33.81 o 
  -3  17   0      239.60      196.47     24.50 o 
  -1  17   0     1964.76     1827.94     69.89 o 
   1  17   0     1963.90     1884.64     49.95 o 
   3  17   0      233.65      209.49     14.20 o 
   5  17   0      413.66      379.33     22.46 o 
   7  17   0      198.70      172.44     17.42 o 
   9  17   0       33.90       27.14     13.57 o 
  11  17   0      186.55      171.00     32.52 o 
  13  17   0       27.20       39.67     18.44 o 
  -6  18   0     1268.63     1233.17     70.26 o 
  -4  18   0     4849.27     4864.27    165.34 o 
  -2  18   0      888.89      904.48     42.15 o 
   0  18   0      738.91      768.27     43.30 o 
   2  18   0      844.37      848.12     29.50 o 
   4  18   0     4892.57     4858.14    113.57 o 
   6  18   0     1284.05     1303.02     40.44 o 
   8  18   0     1926.93     2118.17     59.90 o 
  10  18   0      401.45      382.01     31.18 o 
  12  18   0       12.02        8.83     15.05 o 
  -5  19   0      588.26      664.10     48.49 o 
  -3  19   0     3462.53     3254.29    117.82 o 
  -1  19   0     1861.66     1831.23     69.70 o 
   1  19   0     1859.45     1798.37     49.34 o 
   3  19   0     3452.41     3516.44     68.74 o 
   5  19   0      592.38      601.30     49.43 o 
   7  19   0      883.01     1018.83     75.68 o 
   9  19   0      788.67      871.71     38.42 o 
  11  19   0       13.82        7.04     14.33 o 
  -6  20   0       72.22       60.53     20.52 o 
  -4  20   0     2735.38     2793.46    103.84 o 
  -2  20   0     3569.15     3622.95    130.14 o 
   0  20   0     1094.78      870.42     45.18 o 
   2  20   0     3480.11     3486.91     91.76 o 
   4  20   0     2721.48     2640.44     58.20 o 
   6  20   0       77.74       71.06      9.89 o 
   8  20   0     2586.62     2692.26    105.63 o 
  10  20   0      776.78      894.65     41.94 o 
  12  20   0        5.55       19.88     17.29 o 
  -5  21   0      704.53      669.62     46.18 o 
  -3  21   0      145.84      186.23     29.36 o 
  -1  21   0      963.64      945.60     47.80 o 
   1  21   0      963.68     1036.87     35.16 o 
   3  21   0      149.67      149.15     19.49 o 
   5  21   0      699.82      660.09     38.42 o 
   7  21   0     1427.84     1463.69     47.36 o 
   9  21   0       26.57       25.63     14.01 o 
  11  21   0        8.07        9.74     15.20 o 
  -6  22   0     2200.86     2113.84     95.73 o 
  -4  22   0     2879.60     3057.59    122.97 o 
  -2  22   0     5454.48     5091.82    167.52 o 
   0  22   0        5.11        0.07      8.17 o 
   2  22   0     5480.30     5433.73    164.72 o 
   4  22   0     2809.78     2981.43     69.49 o 
   6  22   0     2170.79     2106.57     43.88 o 
   8  22   0      296.26      246.31     23.29 o 
  10  22   0     1823.82     2134.75     65.00 o 
  12  22   0      258.36      293.03     30.16 o 
  -7  23   0     1014.35     1083.81     69.47 o 
  -5  23   0       24.91       17.00     17.32 o 
  -3  23   0       88.63       66.46     19.36 o 
  -1  23   0     3084.12     3210.75    121.62 o 
   1  23   0     3104.72     3186.91     86.51 o 
   3  23   0       86.47       75.17     14.16 o 
   5  23   0       24.56       22.60      9.76 o 
   7  23   0     1019.32     1028.09     38.91 o 
   9  23   0      145.23      131.88     20.47 o 
  11  23   0       37.14       20.72     15.42 o 
  -6  24   0     2624.79     2582.17    118.01 o 
  -4  24   0      273.54      387.47     42.89 o 
  -2  24   0     3082.16     2875.90    113.05 o 
   0  24   0      493.02      515.80     25.50 o 
   2  24   0     3143.89     3063.54     81.33 o 
   4  24   0      289.94      332.63     22.74 o 
   6  24   0     2629.30     2673.83     67.42 o 
   8  24   0       81.94      108.37     18.24 o 
  10  24   0      975.60     1087.83     46.35 o 
  12  24   0      121.82      120.64     23.76 o 
  -7  25   0      895.35      933.19     63.68 o 
  -5  25   0     1426.47     1437.60     75.40 o 
  -3  25   0      235.05      217.45     28.81 o 
  -1  25   0       31.25       31.45     16.21 o 
   1  25   0       28.39       41.81     20.12 o 
   3  25   0      228.30      253.37     21.33 o 
   5  25   0     1444.95     1534.26     72.70 o 
   7  25   0      882.92      893.75     25.72 o 
   9  25   0      531.41      516.31     34.51 o 
  11  25   0       95.24       49.40     20.76 o 
  -6  26   0      292.51      257.65     37.70 o 
  -4  26   0      826.46      879.37     57.20 o 
  -2  26   0      216.41      208.79     27.74 o 
   0  26   0     3772.52     3838.55    100.32 o 
   2  26   0      201.75      215.91     33.49 o 
   4  26   0      822.36      872.49     40.06 o 
   6  26   0      294.74      294.29     49.66 o 
   8  26   0      511.63      529.37     34.97 o 
  10  26   0       59.05       56.65     18.29 o 
  12  26   0      173.97      139.24     24.42 o 
  -7  27   0       28.60       34.78     24.50 o 
  -5  27   0      341.73      386.12     46.87 o 
  -3  27   0      204.48      214.71     29.18 o 
  -1  27   0        4.80        0.28     11.44 o 
   1  27   0        5.16       11.20      8.61 o 
   3  27   0      212.52      190.10     22.05 o 
   5  27   0      350.77      342.18     27.44 o 
   7  27   0       26.44       26.13     13.37 o 
   9  27   0       95.73      137.33     41.02 o 
  11  27   0       24.54       37.09     17.97 o 
  -6  28   0      135.00      150.15     34.97 o 
  -4  28   0      401.45      323.32     38.49 o 
  -2  28   0      845.66      952.13     54.42 o 
   0  28   0     4198.98     4400.22    127.99 o 
   2  28   0      852.72      843.76     37.25 o 
   4  28   0      395.24      370.54     28.98 o 
   6  28   0      144.00      148.41     18.59 o 
   8  28   0       59.48       12.91     13.16 o 
  10  28   0       48.37       48.26     17.98 o 
  -7  29   0      165.44      167.24     33.25 o 
  -5  29   0      326.78      253.11     39.46 o 
  -3  29   0      480.23      479.82     44.37 o 
  -1  29   0      126.69      118.24     22.69 o 
   1  29   0      128.83      120.45     17.06 o 
   3  29   0      474.84      443.90     30.28 o 
   5  29   0      319.07      347.30     30.57 o 
   7  29   0      162.34      115.28     17.10 o 
   9  29   0      122.49      108.47     18.41 o 
  11  29   0       84.26       71.15     20.15 o 
  -8  30   0       83.02       81.47     32.10 o 
  -6  30   0      158.84      145.52     31.91 o 
  -4  30   0      718.57      817.27     57.75 o 
  -2  30   0      674.38      667.95     47.57 o 
   0  30   0      174.20      169.55     27.07 o 
   2  30   0      684.85      720.21     54.26 o 
   4  30   0      742.73      762.07     39.82 o 
   6  30   0      169.41      170.15     18.14 o 
   8  30   0       83.26      114.60     26.56 o 
  10  30   0        8.73       27.77     15.27 o 
  -7  31   0      386.28      363.15     51.22 o 
  -5  31   0      173.54      222.12     35.38 o 
  -3  31   0      274.65      295.39     40.29 o 
  -1  31   0      457.70      499.73     42.89 o 
   1  31   0      444.50      447.21     33.68 o 
   3  31   0      278.50      286.64     28.28 o 
   5  31   0      167.11      153.13     57.45 o 
   7  31   0      384.91      404.98     37.83 o 
   9  31   0       39.46       31.87     15.20 o 
  11  31   0       71.40       87.80     25.35 o 
  -8  32   0       28.13        4.49     21.77 o 
  -6  32   0       52.31       90.17     29.18 o 
  -4  32   0      373.26      415.35     45.76 o 
  -2  32   0     1395.51     1439.92     73.59 o 
   0  32   0      657.17      685.53     37.33 o 
   2  32   0     1417.84     1394.04     51.94 o 
   4  32   0      378.46      360.12     30.31 o 
   6  32   0       50.53       41.62     16.20 o 
   8  32   0       28.37       15.99     12.92 o 
  10  32   0      112.04      117.68     35.67 o 
  -7  33   0      321.11      347.73     48.86 o 
  -5  33   0        2.48        1.39     16.21 o 
  -3  33   0      435.50      415.35     42.93 o 
  -1  33   0      696.22      604.68     50.02 o 
   1  33   0      680.50      671.85     35.27 o 
   3  33   0      445.01      369.55     29.22 o 
   5  33   0        3.43       12.83     13.52 o 
   7  33   0      321.07      315.91     28.87 o 
   9  33   0        0.16       13.99     14.81 o 
  11  33   0        0.02        6.84     16.44 o 
  -8  34   0       23.74        8.01     24.18 o 
  -6  34   0       33.46       34.50     22.28 o 
  -4  34   0      107.20      118.89     28.90 o 
  -2  34   0      272.71      311.74     38.86 o 
   0  34   0     2281.14     2119.76     66.03 o 
   2  34   0      290.58      282.67     26.86 o 
   4  34   0      104.80       75.22     17.30 o 
   6  34   0       38.38       13.63     14.71 o 
   8  34   0       20.67       14.34     13.21 o 
  10  34   0       43.19       71.68     19.19 o 
  -7  35   0      137.00       98.37     31.49 o 
  -5  35   0      291.67      308.41     43.35 o 
  -3  35   0      169.90      209.34     36.54 o 
  -1  35   0     1295.39     1313.00     51.10 o 
   1  35   0     1298.92     1271.45     50.29 o 
   3  35   0      176.20      166.88     51.76 o 
   5  35   0      294.73      297.76     29.13 o 
   7  35   0      140.79      143.67     24.90 o 
   9  35   0       26.65        8.51     13.76 o 
  -8  36   0        5.10        0.42     22.51 o 
  -6  36   0      121.37       96.15     32.51 o 
  -4  36   0      154.58      176.18     35.66 o 
  -2  36   0      145.05      178.77     32.79 o 
   0  36   0     2324.84     2271.19     78.11 o 
   2  36   0      156.10      139.74     21.30 o 
   4  36   0      152.20      128.07     22.43 o 
   6  36   0      127.03       99.04     22.63 o 
   8  36   0        4.41        7.04     16.97 o 
  10  36   0       22.09        0.17     14.24 o 
  -7  37   0       54.27       21.40     24.73 o 
  -5  37   0      259.09      264.59     45.48 o 
  -3  37   0      369.25      419.42     46.55 o 
  -1  37   0     1706.48     1772.20    153.19 o 
   1  37   0     1722.61     1950.40    119.19 o 
   3  37   0      371.22      300.55     33.09 o 
   5  37   0      260.12      235.17     29.01 o 
   7  37   0       56.79       44.60     19.92 o 
   9  37   0       57.82       46.40     22.06 o 
  -8  38   0      124.11      112.08     36.54 o 
  -6  38   0      259.19      219.35     41.50 o 
  -4  38   0      156.05      113.47     31.63 o 
  -2  38   0      735.95      790.82     60.12 o 
   0  38   0       78.64      112.21     25.47 o 
   2  38   0      727.11      732.88     53.17 o 
   4  38   0      165.04      194.58     26.72 o 
   6  38   0      257.63      274.05     31.41 o 
   8  38   0      122.32       94.96     33.90 o 
  10  38   0       14.63        8.98     16.61 o 
  -9  39   0       28.63       36.82     31.54 o 
  -7  39   0       34.09       39.55     27.51 o 
  -5  39   0      172.56      143.85     35.48 o 
  -3  39   0       94.33      110.69     29.13 o 
  -1  39   0      668.08      729.16     92.28 o 
   1  39   0      678.20      658.13     42.66 o 
   3  39   0       90.27      131.56     24.01 o 
   5  39   0      175.18      174.20     26.16 o 
   7  39   0       35.81       18.39     19.08 o 
   9  39   0       30.14       36.37     21.67 o 
  -8  40   0      178.66      133.94     39.92 o 
  -6  40   0      297.81      405.44     56.87 o 
  -4  40   0      143.45      110.41     30.52 o 
  -2  40   0      145.64      166.96     32.28 o 
   0  40   0      235.81      244.48     29.25 o 
   2  40   0      146.74       98.15     24.64 o 
   4  40   0      141.93      172.20     26.77 o 
   6  40   0      292.78      314.21     35.07 o 
   8  40   0      181.24      197.58     31.42 o 
  -9  41   0       60.67       80.03     35.94 o 
  -7  41   0      209.77      227.68     48.77 o 
  -5  41   0      229.40      205.82     41.59 o 
  -3  41   0      398.95      415.77     51.50 o 
  -1  41   0      202.05      225.83     27.23 o 
   1  41   0      196.80      141.81     22.68 o 
   3  41   0      404.77      362.45     36.03 o 
   5  41   0      232.63      277.00     76.74 o 
   7  41   0      211.17      270.12     34.71 o 
   9  41   0       58.88       23.78     20.71 o 
  -8  42   0      132.37      164.51     40.94 o 
  -6  42   0       92.54       32.42     26.54 o 
  -4  42   0      272.14      211.80     40.43 o 
  -2  42   0     1729.38     1803.85     69.88 o 
   0  42   0        0.67       14.55     14.20 o 
   2  42   0     1725.05     1760.85     88.07 o 
   4  42   0      277.60      175.79     36.13 o 
   6  42   0       88.24      123.49     33.74 o 
   8  42   0      137.56       80.65     33.86 o 
  -9  43   0      175.46      172.94     46.27 o 
  -7  43   0       96.53      129.68     40.66 o 
  -5  43   0      353.96      332.26     51.13 o 
  -3  43   0      565.91      581.29     62.94 o 
  -1  43   0       52.91       32.16     16.27 o 
   1  43   0       53.07       64.68     19.65 o 
   3  43   0      552.95      606.07     45.40 o 
   5  43   0      348.45      378.07     38.67 o 
   7  43   0       92.71       55.00     21.07 o 
   9  43   0      176.96      230.36     46.55 o 
  -8  44   0      641.21      658.22     76.23 o 
  -6  44   0       27.20       29.36     29.41 o 
  -4  44   0      281.72      210.64     41.45 o 
  -2  44   0     1160.50     1308.58    116.92 o 
   0  44   0        8.59        6.38     14.89 o 
   2  44   0     1139.23     1213.82     57.88 o 
   4  44   0      289.90      346.86     80.47 o 
   6  44   0       25.24       33.97     19.69 o 
   8  44   0      636.59      666.86     53.92 o 
  -7  45   0       55.64      108.56     41.31 o 
  -5  45   0      204.15      184.19     41.64 o 
  -3  45   0     1114.06     1093.30     77.16 o 
  -1  45   0      388.70      363.21     36.02 o 
   1  45   0      397.50      434.75     39.11 o 
   3  45   0     1099.12     1228.74     56.94 o 
   5  45   0      201.24      236.96     30.40 o 
   7  45   0       57.27       65.11     36.54 o 
  -8  46   0      131.07      105.64     40.11 o 
  -6  46   0      195.33      171.55     46.36 o 
  -4  46   0      550.74      517.24     65.35 o 
  -2  46   0      343.57      358.45     38.15 o 
   0  46   0      402.85      523.76     44.57 o 
   2  46   0      352.41      343.74     37.23 o 
   4  46   0      544.50      570.56     46.52 o 
   6  46   0      197.23      238.34     52.13 o 
   8  46   0      129.38      149.08     30.72 o 
  -7  47   0      173.30      129.87     43.07 o 
  -5  47   0      121.07       80.03     34.78 o 
  -3  47   0      469.38      419.38     56.97 o 
  -1  47   0       53.20       73.22     21.16 o 
   1  47   0       49.97       10.15     17.22 o 
   3  47   0      478.53      522.66     65.77 o 
   5  47   0      115.96      140.90     27.86 o 
   7  47   0      173.91      166.46     30.31 o 
  -6  48   0      190.29      173.49     45.48 o 
  -4  48   0      237.51      385.61     56.32 o 
  -2  48   0      250.02      347.50     70.81 o 
   0  48   0      216.90      261.79     32.28 o 
   2  48   0      250.15      289.26     36.36 o 
   4  48   0      230.93      243.38     32.13 o 
   6  48   0      190.61      218.62     82.97 o 
  -7  49   0        6.90       24.87     33.90 o 
  -5  49   0      122.11      113.10     41.41 o 
  -3  49   0       44.20       23.14     19.38 o 
  -1  49   0       20.73        9.99     17.92 o 
   1  49   0       18.41       10.36     18.62 o 
   3  49   0       46.13       72.96     24.64 o 
   5  49   0      117.06      155.25     29.51 o 
   7  49   0        7.76       19.22     21.32 o 
  -6  50   0       73.04       14.68     31.63 o 
  -4  50   0       98.32       85.17     36.45 o 
  -2  50   0      142.44      130.96     25.72 o 
   0  50   0       23.05        7.57     16.74 o 
   2  50   0      135.75      143.95     25.97 o 
   4  50   0       93.63       66.19     24.59 o 
   6  50   0       72.19       48.22     22.97 o 
  -5  51   0       48.50       17.00     31.40 o 
  -3  51   0       48.08       20.93     20.08 o 
  -1  51   0      399.75      376.62     64.45 o 
   1  51   0      394.95      412.46     41.53 o 
   3  51   0       48.00       22.92     20.03 o 
   5  51   0       51.16       36.31     23.59 o 
  -4  52   0      187.06      213.88     47.33 o 
  -2  52   0        7.90       38.75     22.12 o 
   0  52   0       68.93       12.28     20.42 o 
   2  52   0        7.22        3.99     18.21 o 
   4  52   0      189.14      194.98     34.25 o 
  -5  53   0      141.05      121.71     43.44 o 
  -3  53   0      237.92      221.32     34.84 o 
  -1  53   0       33.07       22.36     21.07 o 
   1  53   0       30.45       37.06     21.75 o 
   3  53   0      239.23      211.56     34.03 o 
   5  53   0      144.32      180.46     32.79 o 
  -4  54   0       25.81       22.42     22.28 o 
  -2  54   0       40.74       28.01     21.89 o 
   0  54   0       95.91      158.85     31.82 o 
   2  54   0       38.72       34.90     22.78 o 
   4  54   0       25.68       10.76     21.56 o 
  -3  55   0      163.16      203.00     79.66 o 
  -1  55   0        1.28        0.00     19.68 o 
   1  55   0        1.19        4.78     19.10 o 
   3  55   0      161.21      281.21     44.62 o 
  -2  56   0       16.49       52.21     25.08 o 
   0  56   0       79.01       74.51     26.41 o 
   2  56   0       18.16       33.61     22.94 o 
  -1  57   0       47.13       54.32     26.19 o 
   1  57   0       47.93       62.75     26.32 o 
  -9   1   1      577.60      555.67     22.35 o 
  -7   1   1      240.00      234.48     15.85 o 
  -5   1   1     2113.03     2333.94     62.97 o 
  -3   1   1     1041.70     1015.70     22.57 o 
  -1   1   1     2458.25     2354.77     37.04 o 
   1   1   1    44950.09    42872.07    612.33 o 
   3   1   1     4321.59     4242.15     61.16 o 
   5   1   1      762.72      743.45     19.53 o 
   7   1   1      604.61      608.82     38.50 o 
   9   1   1       19.73       13.43      9.77 o 
  11   1   1       30.98       12.67     12.54 o 
  13   1   1      120.35      174.44     28.54 o 
 -10   2   1      232.24      184.29     22.37 o 
  -8   2   1      150.27      165.35     14.08 o 
  -6   2   1      584.83      643.39     24.93 o 
  -4   2   1      395.93      383.85     12.35 o 
  -2   2   1     9282.66     9050.41    141.22 o 
   0   2   1     1461.18     1311.25     31.86 o 
   2   2   1    17898.12    17889.94    212.52 o 
   4   2   1      496.58      613.46     27.60 o 
   6   2   1        5.45       14.78      6.86 o 
   8   2   1      432.78      460.56     25.41 o 
  10   2   1        0.99        5.73      9.98 o 
  12   2   1       33.55       33.43     14.17 o 
  -9   3   1      572.39      573.56     36.31 o 
  -7   3   1      535.15      518.91     25.50 o 
  -5   3   1     2854.59     2764.34     73.88 o 
  -3   3   1     2110.44     1970.57     33.18 o 
  -1   3   1     1563.55     1605.41     51.89 o 
   1   3   1     9302.18     8970.78    122.47 o 
   3   3   1     4279.27     4089.94     56.16 o 
   5   3   1     1061.52     1006.68     26.65 o 
   7   3   1      203.13      167.49     14.62 o 
   9   3   1      381.28      380.84     24.62 o 
  11   3   1       85.32       63.30     14.93 o 
  13   3   1       44.77       48.16     16.84 o 
 -10   4   1        7.96       12.18     13.48 o 
  -8   4   1        5.22        1.81      9.36 o 
  -6   4   1      123.01      106.21     12.55 o 
  -4   4   1     1169.74     1123.75     22.29 o 
  -2   4   1     3239.14     3273.64     56.93 o 
   0   4   1      425.74      502.34     13.07 o 
   2   4   1     8756.67     8372.25    107.24 o 
   4   4   1      394.16      364.77     14.28 o 
   6   4   1      156.47      149.04     26.70 o 
   8   4   1      453.56      441.57     24.56 o 
  10   4   1       97.29       64.36     16.59 o 
  12   4   1        4.88        5.26     12.58 o 
  -9   5   1      406.29      359.91     29.83 o 
  -7   5   1      153.95      184.42     13.01 o 
  -5   5   1     4634.86     4410.02    130.14 o 
  -3   5   1     1267.99     1237.38     26.28 o 
  -1   5   1    26268.58    25042.23    515.13 o 
   1   5   1     3211.28     3108.42     47.57 o 
   3   5   1     1529.51     1510.36     26.68 o 
   5   5   1     1493.54     1613.16     34.19 o 
   7   5   1      133.12      134.80     21.08 o 
   9   5   1      267.37      294.64     21.42 o 
  11   5   1       95.64       88.55     16.63 o 
  13   5   1       11.88       15.08     14.99 o 
 -10   6   1       76.09       62.85     18.48 o 
  -6   6   1     1189.58     1196.72     50.71 o 
  -4   6   1      620.05      685.92     22.43 o 
  -2   6   1    21516.05    21787.87    335.98 o 
   0   6   1     1487.03     1526.04     33.01 o 
   2   6   1     1474.47     1565.64     29.94 o 
   4   6   1     6108.42     6355.54     92.78 o 
   6   6   1      221.83      179.02     16.10 o 
   8   6   1      218.50      196.91     20.25 o 
  10   6   1       32.35       22.18     11.51 o 
  12   6   1       26.52       27.08     14.45 o 
  -3   7   1      930.59      904.07     24.72 o 
  -1   7   1    44931.93    42944.88    681.64 o 
   1   7   1     2866.66     2760.16     45.65 o 
   3   7   1     4780.44     4785.01     64.83 o 
   5   7   1      665.75      677.52     21.95 o 
   7   7   1      361.67      317.70     21.76 o 
   9   7   1        9.82        4.39      8.40 o 
  11   7   1      145.70      153.93     18.68 o 
  13   7   1       17.55       40.56     16.75 o 
 -10   8   1        1.81        0.93     12.27 o 
  -4   8   1      325.90      323.89     20.70 o 
  -2   8   1    40406.75    40243.71    546.80 o 
   0   8   1     2188.17     2038.36     31.39 o 
   2   8   1     2268.12     2094.54     28.48 o 
   4   8   1     2314.40     2398.71     38.36 o 
   6   8   1      797.20      751.94     26.95 o 
   8   8   1      444.85      479.17     30.00 o 
  10   8   1      152.06      138.34     17.96 o 
  12   8   1       13.74       10.64     12.77 o 
 -11   9   1      261.72      244.77     30.47 o 
  -3   9   1     5362.42     5313.98    122.40 o 
  -1   9   1    11178.50    11321.39    255.38 o 
   1   9   1      729.07      759.91     17.86 o 
   3   9   1     3230.61     3217.90     53.89 o 
   5   9   1      318.81      304.90     14.08 o 
   7   9   1      602.94      605.09     35.65 o 
   9   9   1      320.98      291.24     24.50 o 
  11   9   1      173.66      164.94     20.52 o 
  -4  10   1      445.22      460.45     20.10 o 
  -2  10   1     3056.45     2910.79     38.27 o 
   0  10   1       98.75      100.26      8.64 o 
   2  10   1     1329.79     1292.28     22.19 o 
   4  10   1     1183.19     1316.76     24.34 o 
   6  10   1      364.49      321.39     27.06 o 
   8  10   1       34.18       30.11     11.65 o 
  10  10   1       78.73       80.00     16.04 o 
  12  10   1       62.26       83.54     17.26 o 
 -11  11   1       98.09       56.13     22.09 o 
  -3  11   1     2510.27     2351.78     37.93 o 
  -1  11   1     4147.61     3887.92    111.87 o 
   1  11   1     1168.74     1094.79     21.49 o 
   3  11   1      282.41      296.19     10.14 o 
   5  11   1      680.08      673.72     22.04 o 
   7  11   1      830.42      872.96     42.38 o 
   9  11   1      376.19      375.86     29.52 o 
  11  11   1       92.40      132.14     23.37 o 
  -2  12   1     1376.80     1363.52     29.90 o 
   0  12   1     1239.74     1129.01     38.63 o 
   2  12   1      611.45      637.71     17.74 o 
   4  12   1      167.48      147.75     10.44 o 
   6  12   1      290.42      296.56     16.32 o 
   8  12   1      607.11      680.27     33.29 o 
  10  12   1       88.51      109.82     18.13 o 
  12  12   1      221.09      232.77     24.86 o 
  -3  13   1     5932.35     5874.41     98.49 o 
  -1  13   1     2245.55     2292.15     62.85 o 
   1  13   1     2548.85     2480.88     39.19 o 
   3  13   1     6467.44     6062.81     90.49 o 
   5  13   1      140.03      145.05     11.93 o 
   7  13   1     2172.00     2235.87     58.64 o 
   9  13   1      801.44      768.82     37.37 o 
  11  13   1       66.88       62.91     18.04 o 
  -4  14   1      545.78      605.80     28.67 o 
  -2  14   1     2699.09     2754.92     43.32 o 
   0  14   1      757.93      723.73     16.33 o 
   2  14   1     2404.38     2418.87     39.18 o 
   4  14   1       64.38       97.70      7.76 o 
   6  14   1      170.39      178.06     12.04 o 
   8  14   1      748.11      706.29     32.19 o 
  10  14   1       67.37       91.99     18.61 o 
  12  14   1       34.20       19.36     14.46 o 
  -3  15   1    10171.66    10489.66    282.71 o 
  -1  15   1     1223.43     1253.67     33.65 o 
   1  15   1     2082.85     1981.36     88.41 o 
   3  15   1     3631.67     3709.34     59.07 o 
   5  15   1     1589.03     1506.60     35.12 o 
   7  15   1      382.81      354.63     25.95 o 
   9  15   1     1579.56     1647.73     54.54 o 
  11  15   1      268.01      347.54     42.70 o 
  -4  16   1      599.01      656.98     25.37 o 
  -2  16   1      233.76      288.96     13.69 o 
   0  16   1     1825.07     1704.28     40.84 o 
   2  16   1     1034.15     1060.99     20.79 o 
   4  16   1       15.17        8.50      5.55 o 
   6  16   1      479.29      467.35     19.52 o 
   8  16   1      560.82      546.63     30.76 o 
  10  16   1      149.02      142.08     20.22 o 
  12  16   1       73.75       85.46     20.83 o 
  -5  17   1      712.84      711.62     45.39 o 
  -3  17   1     6435.41     6830.37    154.39 o 
  -1  17   1     7569.15     7813.64    164.78 o 
   1  17   1      243.62      270.76     14.38 o 
   3  17   1     1460.59     1657.69     37.34 o 
   5  17   1     2824.42     2979.24     57.71 o 
   7  17   1      832.17      830.44     42.66 o 
   9  17   1      967.75     1022.71     69.63 o 
  11  17   1      472.95      515.07     37.27 o 
  -4  18   1      593.74      659.94     43.03 o 
  -2  18   1     1007.64      963.72     26.74 o 
   0  18   1      361.15      408.02     26.44 o 
   2  18   1      284.50      276.83     16.71 o 
   4  18   1       41.08       56.03      8.68 o 
   6  18   1      227.52      223.72     16.42 o 
   8  18   1      225.69      241.85     22.44 o 
  10  18   1      110.89      116.89     19.98 o 
  12  18   1       16.47        8.67     16.69 o 
  -5  19   1      554.76      458.51     41.87 o 
  -3  19   1      807.47      814.57     30.49 o 
  -1  19   1     4048.58     4401.00     99.49 o 
   1  19   1      752.75      704.56     22.30 o 
   3  19   1      258.19      226.24     13.18 o 
   5  19   1     2430.12     2440.26     50.02 o 
   7  19   1     1182.52     1214.87     32.53 o 
   9  19   1       70.00      111.47     18.35 o 
  11  19   1      315.36      324.92     30.14 o 
  -4  20   1      186.61      125.10     23.57 o 
  -2  20   1     3460.26     3547.32     85.03 o 
   0  20   1      737.56      776.22     23.79 o 
   2  20   1      988.16      989.46     28.02 o 
   4  20   1      377.16      436.15     18.15 o 
   6  20   1      229.96      258.04     15.85 o 
   8  20   1      280.73      267.68     24.09 o 
  10  20   1      163.31      171.08     30.06 o 
  12  20   1      179.20      168.25     25.12 o 
  -5  21   1      729.53      689.53     51.13 o 
  -3  21   1     1296.11     1271.66     60.21 o 
  -1  21   1     1187.55     1166.94     39.51 o 
   1  21   1      736.78      725.19     24.13 o 
   3  21   1      705.14      672.10     27.01 o 
   5  21   1      204.92      223.03     15.75 o 
   7  21   1       17.55       21.18      9.67 o 
   9  21   1        3.05       14.99     12.01 o 
  11  21   1      164.51      139.10     25.66 o 
  -6  22   1       87.51       59.70     17.78 o 
  -4  22   1      115.82      121.90     27.56 o 
  -2  22   1      479.75      490.10     31.22 o 
   0  22   1      121.21      131.10     27.09 o 
   2  22   1      936.83      964.65     73.13 o 
   4  22   1      636.44      623.46     22.11 o 
   6  22   1      587.16      619.89     24.74 o 
   8  22   1       84.29       87.83     16.96 o 
  10  22   1      258.47      312.70     29.13 o 
  12  22   1      103.09       68.74     20.82 o 
  -5  23   1     1303.80     1222.47     63.73 o 
  -3  23   1       62.83       53.45     18.43 o 
  -1  23   1      826.78      785.04     29.74 o 
   1  23   1      538.29      539.82     62.96 o 
   3  23   1     1087.83     1167.94     43.11 o 
   5  23   1       81.37       77.20     11.07 o 
   7  23   1      128.17      142.90     15.86 o 
   9  23   1       87.55       84.20     37.67 o 
  11  23   1       88.90       70.75     19.08 o 
  -6  24   1      186.58      160.43     35.01 o 
  -4  24   1       42.86        7.50     14.13 o 
  -2  24   1      203.66      259.64     32.79 o 
   0  24   1     1345.04     1231.77     39.18 o 
   2  24   1      237.67      289.05     24.09 o 
   4  24   1      234.75      247.68     16.23 o 
   6  24   1       14.77       11.61      8.12 o 
   8  24   1       34.04       31.94     13.58 o 
  10  24   1       43.52       65.97     27.05 o 
  -5  25   1      723.50      672.58     55.67 o 
  -3  25   1       66.13       56.13     18.71 o 
  -1  25   1     1404.39     1356.46     48.99 o 
   1  25   1       50.48       60.15     13.80 o 
   3  25   1      226.07      196.84     25.98 o 
   5  25   1     1207.87     1314.10     35.29 o 
   7  25   1      203.36      200.87     15.76 o 
   9  25   1      156.39      133.93     19.97 o 
  11  25   1        2.58       15.01     15.96 o 
  -6  26   1      491.93      510.06     49.32 o 
  -4  26   1       58.28       38.30     20.98 o 
  -2  26   1        6.11        4.26     12.09 o 
   0  26   1      289.54      281.77     22.48 o 
   2  26   1      119.31      146.49     18.82 o 
   4  26   1      279.65      282.92     16.70 o 
   6  26   1      463.79      474.17     23.77 o 
   8  26   1       27.62       30.98     13.75 o 
  10  26   1       81.63      119.77     20.92 o 
  -7  27   1      107.75       86.10     29.73 o 
  -5  27   1      721.34      806.24     52.10 o 
  -3  27   1      338.61      313.78     32.79 o 
  -1  27   1      480.25      547.10     35.29 o 
   1  27   1     2056.59     2077.16     64.31 o 
   3  27   1       21.47       31.85     16.23 o 
   5  27   1      164.01      160.65     15.04 o 
   7  27   1      430.76      494.16     31.40 o 
   9  27   1       20.58       40.34     15.98 o 
  11  27   1       51.42       54.25     18.22 o 
  -6  28   1      803.49      895.26     65.40 o 
  -4  28   1       23.35        6.16     14.45 o 
  -2  28   1      278.67      244.31     36.40 o 
   0  28   1     1279.42     1331.10     91.19 o 
   2  28   1      189.09      195.87     20.39 o 
   4  28   1      428.69      406.91     23.30 o 
   6  28   1      985.95     1059.15     32.44 o 
   8  28   1       18.59       11.34     12.76 o 
  10  28   1       62.79       85.97     28.60 o 
  -7  29   1      273.26      198.23     35.06 o 
  -5  29   1      292.69      284.65     40.76 o 
  -3  29   1      193.77      187.16     30.57 o 
  -1  29   1      664.74      646.90     34.26 o 
   1  29   1     2900.42     2968.79     84.28 o 
   3  29   1      693.91      681.20     32.89 o 
   5  29   1     1914.66     1977.05     47.98 o 
   7  29   1      204.75      188.38     37.77 o 
   9  29   1       63.20       77.24     17.87 o 
  11  29   1      102.72      102.35     21.84 o 
  -6  30   1      253.22      265.10     42.01 o 
  -4  30   1      428.98      422.90     49.23 o 
  -2  30   1      374.95      373.34     36.96 o 
   0  30   1     1007.40     1048.47     61.76 o 
   2  30   1      304.04      282.04     23.15 o 
   4  30   1     1172.30     1126.23     47.20 o 
   6  30   1      646.72      597.60     27.22 o 
   8  30   1       10.15        9.71     12.08 o 
  10  30   1       74.22       88.88     24.65 o 
  -7  31   1      262.86      241.58     43.40 o 
  -5  31   1      289.95      258.90     35.62 o 
  -3  31   1      660.41      689.99     52.10 o 
  -1  31   1     2924.63     2954.66    106.11 o 
   1  31   1     1341.02     1428.64     49.76 o 
   3  31   1      716.70      718.61     36.58 o 
   5  31   1     2478.50     2557.80     63.79 o 
   7  31   1       44.36       42.64     14.27 o 
   9  31   1      177.86      205.61     24.92 o 
  -6  32   1      551.87      448.19     52.61 o 
  -4  32   1      132.52      107.50     24.78 o 
  -2  32   1      191.97      187.11     32.61 o 
   0  32   1      311.49      287.87     24.64 o 
   2  32   1      300.17      288.46     25.97 o 
   4  32   1      430.36      405.01     32.17 o 
   6  32   1       84.33       82.93     19.98 o 
   8  32   1      216.09      211.97     25.65 o 
  10  32   1       12.53       18.22     16.68 o 
  -7  33   1      160.81      134.73     34.09 o 
  -5  33   1      323.56      298.73     44.79 o 
  -3  33   1      644.85      646.50     47.19 o 
  -1  33   1      482.16      496.80     39.55 o 
   1  33   1      981.03      991.03     42.46 o 
   3  33   1     1700.89     1775.61     76.77 o 
   5  33   1      200.77      184.23     19.43 o 
   7  33   1      187.39      214.73     22.61 o 
   9  33   1       83.09       65.10     18.47 o 
  -8  34   1       39.18       66.88     30.20 o 
  -6  34   1      102.81       97.54     28.71 o 
  -4  34   1      171.32      135.89     31.40 o 
  -2  34   1      204.02      206.62     22.74 o 
   0  34   1     1690.04     1591.62     59.46 o 
   2  34   1      296.12      259.99     25.19 o 
   4  34   1      362.44      333.80     31.11 o 
   6  34   1      299.12      328.78     24.79 o 
   8  34   1      102.97      112.71     19.83 o 
  10  34   1        1.86       15.72     16.17 o 
  -7  35   1       38.65       32.14     24.50 o 
  -5  35   1      154.79      127.92     32.98 o 
  -3  35   1      701.47      732.42     54.56 o 
  -1  35   1      124.13      150.62     35.01 o 
   1  35   1     5285.88     5507.25    142.86 o 
   3  35   1     3151.86     3181.31     94.89 o 
   5  35   1      254.14      233.97     21.49 o 
   7  35   1      254.74      241.39     30.52 o 
   9  35   1      136.91      139.01     22.86 o 
  -8  36   1       35.40       20.66     25.01 o 
  -6  36   1       90.28       84.66     30.66 o 
  -4  36   1      281.99      167.47     33.39 o 
  -2  36   1      135.80      125.72     21.00 o 
   0  36   1     1171.46     1218.25     68.01 o 
   2  36   1     2523.44     2400.44    123.73 o 
   4  36   1       43.16       45.31     15.42 o 
   6  36   1      659.41      627.02     33.72 o 
   8  36   1       34.14       22.47     15.58 o 
  10  36   1        0.56       14.02     17.17 o 
  -7  37   1      188.28      159.28     37.70 o 
  -5  37   1      114.16       60.90     27.33 o 
  -3  37   1      379.47      335.55     45.20 o 
  -1  37   1      257.91      258.75     26.90 o 
   1  37   1     2695.85     3038.16     88.75 o 
   3  37   1      664.09      588.49     39.97 o 
   5  37   1       32.20       22.64     11.62 o 
   7  37   1      521.21      564.98     43.79 o 
   9  37   1        4.06        8.66     16.12 o 
  -8  38   1       69.84       66.65     32.42 o 
  -6  38   1       53.81       66.23     30.29 o 
  -4  38   1        0.33        0.19     18.06 o 
  -2  38   1      215.70      200.10     37.10 o 
   0  38   1       74.13      103.99     19.61 o 
   2  38   1      344.86      399.80     33.50 o 
   4  38   1       38.19       49.47     16.96 o 
   6  38   1       15.61       28.11     12.10 o 
   8  38   1       15.96       24.12     28.16 o 
  -7  39   1      135.58       96.43     33.21 o 
  -5  39   1      637.30      674.25     69.33 o 
  -3  39   1      230.97      234.63     38.49 o 
  -1  39   1      607.30      644.58     39.10 o 
   1  39   1      794.71      860.89     42.82 o 
   3  39   1      319.81      316.76     55.21 o 
   5  39   1       39.33       39.68     16.15 o 
   7  39   1      170.51      155.56     44.42 o 
   9  39   1       84.38       62.31     22.50 o 
  -8  40   1        5.85        0.42     21.68 o 
  -6  40   1       11.68       16.72     23.30 o 
  -4  40   1      409.48      481.67     56.74 o 
  -2  40   1       93.71       66.48     17.82 o 
   0  40   1      743.01      693.86     44.07 o 
   2  40   1      129.56       80.37     20.59 o 
   4  40   1      117.00      147.27     23.09 o 
   6  40   1      187.82      201.95     29.07 o 
   8  40   1       28.92       20.50     19.14 o 
  -7  41   1       15.72       40.39     30.66 o 
  -5  41   1      235.57      187.43     40.15 o 
  -3  41   1       19.65       58.63     25.98 o 
  -1  41   1       60.34       77.65     23.64 o 
   1  41   1      517.01      517.57     89.27 o 
   3  41   1      637.31      622.11     46.85 o 
   5  41   1      164.86      139.30     18.81 o 
   7  41   1       56.18       54.15     21.56 o 
  -8  42   1       44.30        0.32     24.64 o 
  -6  42   1      144.20      118.89     37.01 o 
  -4  42   1      218.48      240.70     43.07 o 
  -2  42   1      119.51       81.38     19.89 o 
   0  42   1       18.62       18.90     14.66 o 
   2  42   1        6.49       21.14     23.34 o 
   4  42   1       63.58       52.09     19.61 o 
   6  42   1       85.59       83.50     22.27 o 
   8  42   1       35.83       51.96     23.16 o 
  -7  43   1      134.46      147.23     41.87 o 
  -5  43   1       58.17       68.96     31.22 o 
  -3  43   1       16.94       13.92     15.86 o 
  -1  43   1      112.23       99.56     21.34 o 
   1  43   1       43.56       32.01     23.30 o 
   3  43   1      271.47      212.81     59.75 o 
   5  43   1      127.78      115.86     18.49 o 
   7  43   1        2.51        4.02     19.00 o 
  -8  44   1       44.72        0.19     27.46 o 
  -6  44   1      106.19      108.75     39.32 o 
  -4  44   1      460.72      510.06     62.99 o 
  -2  44   1      539.38      586.18     44.11 o 
   0  44   1      413.65      382.08     39.30 o 
   2  44   1       42.50       57.65     31.73 o 
   4  44   1        0.97        0.29     15.11 o 
   6  44   1        7.99       31.26     19.90 o 
   8  44   1       44.18       52.45     22.52 o 
  -7  45   1      214.69      198.69     48.35 o 
  -5  45   1      225.17      228.70     45.76 o 
  -3  45   1       83.18       59.80     20.47 o 
  -1  45   1      233.93      190.48     50.07 o 
   1  45   1      112.16      142.01     24.63 o 
   3  45   1       16.45       20.09     24.55 o 
   5  45   1      227.58      208.38     24.75 o 
   7  45   1       47.50       47.10     22.41 o 
  -8  46   1        8.61        0.09     26.35 o 
  -6  46   1      140.24      185.72     43.81 o 
  -4  46   1       97.15       89.76     32.65 o 
  -2  46   1      138.67      134.77     24.80 o 
   0  46   1       11.03       19.79     16.36 o 
   2  46   1       10.63       30.79     16.88 o 
   4  46   1       74.41       60.55     21.05 o 
   6  46   1       97.24       97.00     24.93 o 
  -7  47   1       71.41       66.09     34.83 o 
  -5  47   1      154.44      124.68     40.06 o 
  -3  47   1      112.09      175.49     28.60 o 
  -1  47   1       71.84       73.48     33.49 o 
   1  47   1       88.95      101.53     22.90 o 
   3  47   1      136.12       79.97     23.96 o 
   5  47   1       61.88       19.99     14.43 o 
   7  47   1       90.83       86.50     26.79 o 
  -6  48   1       98.78       34.50     33.39 o 
  -4  48   1      383.35      427.52     42.34 o 
  -2  48   1        7.32       10.55     15.81 o 
   0  48   1       90.87       65.89     39.95 o 
   2  48   1      164.78      148.51     60.79 o 
   4  48   1       73.97       59.17     21.72 o 
   6  48   1       15.11       10.14     18.98 o 
  -7  49   1       31.89       11.67     34.74 o 
  -5  49   1       83.56       80.12     36.26 o 
  -3  49   1      779.89      740.33     54.10 o 
  -1  49   1      116.75       98.41     23.84 o 
   1  49   1      109.53       89.26     25.04 o 
   3  49   1       94.44       89.03     23.01 o 
   5  49   1       43.40       75.60     24.77 o 
  -6  50   1       50.98       55.86     33.02 o 
  -4  50   1      635.25      809.12     59.95 o 
  -2  50   1       10.56        1.37     16.78 o 
   0  50   1      200.30      152.99     28.19 o 
   2  50   1        9.01       24.31     18.10 o 
   4  50   1       63.85       57.44     22.78 o 
   6  50   1      121.94      192.28     32.90 o 
  -5  51   1      449.17      371.21     60.53 o 
  -3  51   1      203.32      166.91     47.68 o 
  -1  51   1      139.23      119.17     26.86 o 
   1  51   1      252.37      266.87     33.39 o 
   3  51   1       19.67        5.32     17.85 o 
   5  51   1      170.09      156.33     52.66 o 
  -4  52   1      203.84      213.37     39.46 o 
  -2  52   1      267.48      288.96     37.98 o 
   0  52   1      261.02      344.81     52.80 o 
   2  52   1      173.16      152.21     29.52 o 
   4  52   1       60.55       48.13     23.48 o 
  -5  53   1      567.48      615.79     55.79 o 
  -3  53   1      175.83      146.94     29.55 o 
  -1  53   1      276.23      261.98     60.53 o 
   1  53   1       65.95        7.59     19.15 o 
   3  53   1        5.35       10.80     19.52 o 
  -4  54   1      193.96      245.33     50.11 o 
  -2  54   1      251.66      206.81     37.40 o 
   0  54   1        6.24       12.24     19.87 o 
   2  54   1       16.79       22.74     19.76 o 
  -3  55   1      143.18      111.43     30.78 o 
  -1  55   1      102.56      108.68     28.07 o 
   1  55   1      105.63       77.89     25.74 o 
  -2  56   1      125.66      146.91     31.61 o 
   0  56   1        6.78       25.31     29.09 o 
 -10   0   2       42.78       56.97     22.05 o 
  -8   0   2     1617.32     1527.64     73.73 o 
  -6   0   2      679.81      713.10     47.57 o 
  -4   0   2     1202.37     1437.97     42.47 o 
  -2   0   2      872.60      876.78     52.20 o 
   0   0   2     7735.68     7107.88    161.63 o 
   2   0   2     3263.38     3259.24     92.10 o 
   4   0   2    11021.06    10915.98    189.29 o 
   6   0   2     1837.06     1813.22     43.48 o 
   8   0   2      138.37      142.22     23.12 o 
  10   0   2      299.00      342.29     36.44 o 
  12   0   2        7.17       12.11     21.63 o 
  -9   1   2      149.23      156.34     19.68 o 
  -7   1   2      102.71       66.21     13.16 o 
  -5   1   2      119.16      115.41     11.37 o 
  -3   1   2      957.40      961.19     40.66 o 
  -1   1   2       50.22       38.86     10.91 o 
   1   1   2      543.24      592.38     20.12 o 
   3   1   2     1399.20     1533.39     21.89 o 
   5   1   2       38.79       30.06      6.78 o 
   7   1   2      191.96      162.88     16.56 o 
   9   1   2        2.15        1.99      9.24 o 
  11   1   2       13.82       17.71     13.56 o 
 -10   2   2      822.44      875.78     36.85 o 
  -8   2   2      710.03      718.80     35.12 o 
  -6   2   2      614.82      595.90     31.50 o 
  -4   2   2      792.21      759.46     19.60 o 
  -2   2   2      957.58      926.79     78.69 o 
   0   2   2     1633.09     1620.33     34.66 o 
   2   2   2     1937.48     1839.49     68.98 o 
   4   2   2     3985.42     3989.33     50.43 o 
   6   2   2      643.01      624.33     19.34 o 
   8   2   2       97.60       85.26     12.70 o 
  10   2   2       89.35       76.31     16.06 o 
  12   2   2        0.10        3.51     13.92 o 
  -9   3   2      505.14      504.23     29.64 o 
  -7   3   2        7.49       18.97     13.13 o 
  -5   3   2      624.20      740.10     23.18 o 
  -3   3   2      817.35      872.96     86.67 o 
  -1   3   2      203.52      216.57     21.17 o 
   1   3   2      818.22      802.97     21.10 o 
   3   3   2     4361.15     4440.12     55.29 o 
   5   3   2       84.65       89.92      9.42 o 
   7   3   2      193.10      191.45     21.21 o 
   9   3   2       83.43       92.31     16.04 o 
  11   3   2        2.66        8.51     12.96 o 
 -10   4   2      202.82      155.99     29.87 o 
  -8   4   2      322.29      344.38     39.27 o 
  -6   4   2     1675.51     1739.38     56.50 o 
  -4   4   2     3030.62     2953.76     62.52 o 
  -2   4   2     1629.81     1482.08     52.78 o 
   0   4   2      447.25      397.30     22.62 o 
   2   4   2     2582.33     2483.84     55.99 o 
   4   4   2      295.40      258.50      9.31 o 
   6   4   2      891.45      872.28     26.96 o 
   8   4   2      143.38      196.61     18.57 o 
  10   4   2      238.30      269.45     22.90 o 
  12   4   2        1.69       11.47     14.21 o 
  -9   5   2       68.77       65.86     15.05 o 
  -7   5   2       67.00       59.36     14.11 o 
  -5   5   2      186.01      188.29     13.32 o 
  -3   5   2      597.58      593.48     23.32 o 
  -1   5   2      295.52      242.23     22.30 o 
   1   5   2     3523.17     3681.05     67.21 o 
   3   5   2      949.00      952.90     21.18 o 
   5   5   2       49.27       40.71      6.80 o 
   7   5   2      608.21      611.88     33.50 o 
   9   5   2      169.41      148.72     22.77 o 
  11   5   2       25.79       48.49     15.78 o 
 -10   6   2     1460.27     1477.39     79.15 o 
  -8   6   2      165.72      141.57     19.13 o 
  -6   6   2      784.43      772.23     35.97 o 
  -4   6   2      847.09      876.51     22.41 o 
  -2   6   2       81.85       78.06     14.64 o 
   0   6   2      573.74      595.40     21.42 o 
   2   6   2     2169.49     2257.57     52.98 o 
   4   6   2      159.93      154.40      8.76 o 
   6   6   2     2022.04     2012.80     36.15 o 
   8   6   2      220.82      210.87     17.44 o 
  10   6   2      126.03      144.69     18.79 o 
  12   6   2       92.85      112.76     20.47 o 
 -11   7   2      526.10      553.88     47.10 o 
  -9   7   2      145.28      143.53     28.30 o 
  -7   7   2      122.67      121.18     16.96 o 
  -5   7   2     1840.06     1872.99     40.04 o 
  -3   7   2     1432.57     1364.44     29.60 o 
  -1   7   2     1651.67     1620.31     55.01 o 
   1   7   2     2579.51     2708.83     56.10 o 
   3   7   2       97.32       96.67      6.43 o 
   5   7   2      497.44      471.03     15.96 o 
   7   7   2      843.61      842.36     32.38 o 
   9   7   2       89.58       66.13     13.68 o 
  11   7   2       56.03       46.79     15.42 o 
 -10   8   2     1138.52     1236.69     74.01 o 
  -8   8   2      773.79      751.18     54.14 o 
  -6   8   2     1428.03     1398.68     51.67 o 
  -4   8   2      866.36      926.28     31.40 o 
  -2   8   2      832.78      845.79     18.62 o 
   0   8   2      512.34      423.33     19.01 o 
   2   8   2     2274.46     2442.38     46.68 o 
   4   8   2      334.09      357.65     12.48 o 
   6   8   2     1605.22     1657.36     35.39 o 
   8   8   2      238.21      231.10     19.05 o 
  10   8   2        3.62       22.12     13.01 o 
 -11   9   2      274.63      211.84     37.19 o 
  -9   9   2      547.19      492.60     51.04 o 
  -7   9   2      104.01      100.60     23.53 o 
  -5   9   2     1474.69     1554.56     35.33 o 
  -3   9   2      641.28      731.39     24.74 o 
  -1   9   2     2232.67     2407.57    106.29 o 
   1   9   2     2836.52     3145.71     65.02 o 
   3   9   2       65.67       66.04      6.82 o 
   5   9   2      347.85      341.64     13.18 o 
   7   9   2      783.38      778.33     27.53 o 
   9   9   2       14.58       16.36     10.52 o 
  11   9   2       43.28       42.71     14.78 o 
 -10  10   2      307.60      242.83     37.47 o 
  -8  10   2     1634.60     1590.67     85.96 o 
  -6  10   2      905.24      964.87     60.90 o 
  -4  10   2     4448.72     4488.04     89.03 o 
  -2  10   2      631.08      609.78     22.40 o 
   0  10   2     1961.16     2028.33     41.62 o 
   2  10   2       67.36       86.94     11.58 o 
   4  10   2      415.85      419.82     13.57 o 
   6  10   2      200.77      201.34     13.98 o 
   8  10   2      606.00      629.12     28.34 o 
  10  10   2      105.32      112.67     16.81 o 
 -11  11   2       70.47       48.07     23.06 o 
  -9  11   2      128.90      164.93     30.52 o 
  -7  11   2      582.15      548.09     46.18 o 
  -5  11   2      371.97      425.58     21.88 o 
  -3  11   2     2749.27     2852.81     74.70 o 
  -1  11   2     1005.77     1004.77     27.99 o 
   1  11   2       89.60       92.62     10.14 o 
   3  11   2       94.07       97.89      6.80 o 
   5  11   2      366.63      369.64     15.49 o 
   7  11   2      515.80      496.52     24.82 o 
   9  11   2      103.35       54.44     14.58 o 
  11  11   2       39.64       87.77     17.46 o 
 -10  12   2      165.80      238.47     37.33 o 
  -8  12   2     1222.20     1170.28     75.12 o 
  -6  12   2     1365.87     1473.03     78.78 o 
  -4  12   2       34.39       30.28      7.85 o 
  -2  12   2     5861.76     5804.87    119.87 o 
   0  12   2      439.43      466.37     13.89 o 
   2  12   2      261.48      251.28     13.14 o 
   4  12   2      713.28      739.35     19.32 o 
   6  12   2     1049.68     1024.31     31.74 o 
   8  12   2       45.77       51.26     16.97 o 
  10  12   2      199.17      179.18     30.36 o 
 -11  13   2       29.84       39.74     23.76 o 
  -9  13   2      324.74      310.45     44.18 o 
  -7  13   2      703.05      767.01     56.74 o 
  -5  13   2       56.51      100.20     16.50 o 
  -3  13   2     7746.77     8029.27    182.93 o 
  -1  13   2      769.46      853.10     24.67 o 
   1  13   2      493.13      454.97     15.48 o 
   3  13   2     1624.82     1767.13     31.28 o 
   5  13   2      293.36      305.22     15.24 o 
   7  13   2      121.44      120.48     22.46 o 
   9  13   2       59.41       25.82     11.62 o 
  11  13   2       21.32       14.65     13.98 o 
 -10  14   2       21.57       25.61     21.54 o 
  -8  14   2     2179.14     2178.17    109.39 o 
  -6  14   2      523.69      505.57     45.34 o 
  -4  14   2     5627.54     5690.26    108.49 o 
  -2  14   2     9103.77     9298.13    139.17 o 
   0  14   2     1660.34     1662.56     36.20 o 
   2  14   2     5310.69     5304.90     77.65 o 
   4  14   2      199.95      181.99     16.50 o 
   6  14   2      108.76      120.85     13.44 o 
   8  14   2      212.99      177.92     20.33 o 
  10  14   2      124.42      113.95     25.78 o 
 -11  15   2      146.84      113.01     29.97 o 
  -9  15   2      230.25      245.93     39.60 o 
  -7  15   2      133.15      109.77     25.15 o 
  -5  15   2      145.03      151.31     27.79 o 
  -3  15   2     6696.97     6782.09    201.63 o 
  -1  15   2      467.24      484.79     14.36 o 
   1  15   2     1019.93      961.43     41.57 o 
   3  15   2      130.43      125.68      9.09 o 
   5  15   2      504.09      516.96     18.06 o 
   7  15   2       30.48       25.00      8.99 o 
   9  15   2       71.05       40.04     12.81 o 
  11  15   2      118.42      125.65     19.24 o 
 -10  16   2       12.33        7.73     18.11 o 
  -8  16   2      151.29      144.27     29.46 o 
  -6  16   2     1099.10     1246.65     70.81 o 
  -4  16   2     7452.89     7487.75    135.22 o 
  -2  16   2      309.22      290.80     14.34 o 
   0  16   2     2792.76     2979.72     51.20 o 
   2  16   2     2820.34     2963.79     47.89 o 
   4  16   2       14.67       15.95      5.48 o 
   6  16   2      333.82      385.65     20.33 o 
   8  16   2      945.25      963.24     36.86 o 
  10  16   2       71.80       57.64     14.77 o 
 -11  17   2       19.93       26.03     20.89 o 
  -9  17   2      336.55      306.46     40.99 o 
  -7  17   2       90.23       59.24     23.39 o 
  -5  17   2      519.73      443.18     45.76 o 
  -3  17   2     1581.80     1595.15     40.59 o 
  -1  17   2      599.80      572.37     16.58 o 
   1  17   2       85.88       87.16      8.84 o 
   3  17   2      258.19      276.48     12.92 o 
   5  17   2      104.29      108.57     15.24 o 
   7  17   2       62.24       59.53     10.15 o 
   9  17   2       32.49       40.56     15.01 o 
  11  17   2       36.08       49.31     16.32 o 
 -10  18   2      166.67      110.23     32.28 o 
  -8  18   2      140.51      132.27     31.49 o 
  -4  18   2     2295.01     2253.17     69.84 o 
  -2  18   2     1353.44     1351.77     30.27 o 
   0  18   2     4628.62     4477.37     72.98 o 
   2  18   2      121.21      123.90      9.00 o 
   4  18   2      191.08      188.36     12.78 o 
   6  18   2      859.35      909.36     29.74 o 
   8  18   2      576.79      646.17     32.83 o 
  10  18   2       18.78       24.34     12.49 o 
 -11  19   2        0.37        0.42     19.41 o 
  -9  19   2       66.69       47.24     22.65 o 
  -3  19   2      892.72      842.17     22.29 o 
  -1  19   2      832.94      787.31     29.55 o 
   1  19   2      337.19      348.75     13.20 o 
   3  19   2      220.05      231.21     12.48 o 
   5  19   2       43.95       43.20      9.98 o 
   7  19   2      269.78      282.35     20.13 o 
   9  19   2        0.50        4.76     11.89 o 
  11  19   2      216.69      268.87     25.76 o 
 -12  20   2       54.73       47.66     28.90 o 
 -10  20   2      256.07      208.69     36.91 o 
  -8  20   2      126.18      127.74     31.45 o 
  -4  20   2      505.83      528.59     37.61 o 
  -2  20   2      568.34      555.67     15.13 o 
   0  20   2     2356.51     2285.05     43.61 o 
   2  20   2      400.85      470.00     17.11 o 
   4  20   2      152.71      134.78     11.63 o 
   6  20   2      144.25      137.22     14.07 o 
   8  20   2      139.54      113.87     17.48 o 
  10  20   2       67.70       87.89     18.85 o 
 -11  21   2        1.37        2.83     21.72 o 
  -9  21   2       73.70       53.91     24.27 o 
  -3  21   2       61.97       68.35      8.17 o 
  -1  21   2      846.28      838.43     29.20 o 
   1  21   2      607.24      626.59     20.14 o 
   3  21   2      249.71      248.36     12.88 o 
   5  21   2       60.14       63.61     10.46 o 
   7  21   2      273.75      311.35     20.15 o 
   9  21   2       13.88       18.57     13.19 o 
  11  21   2      110.01       88.08     18.48 o 
 -12  22   2       90.47       86.93     32.10 o 
  -4  22   2      790.00      780.73     29.06 o 
  -2  22   2      432.12      422.21     14.15 o 
   0  22   2      992.29      973.19     29.98 o 
   2  22   2      774.51      760.93     37.05 o 
   4  22   2      442.50      444.34     20.32 o 
   6  22   2      100.79      109.97     15.83 o 
   8  22   2       62.34       64.14     15.18 o 
  10  22   2      148.31      117.82     20.82 o 
 -11  23   2       55.85       49.60     27.09 o 
  -3  23   2      383.05      366.46     17.36 o 
  -1  23   2      583.58      587.96     27.41 o 
   1  23   2      362.74      336.57     15.44 o 
   3  23   2      200.81      229.28     15.81 o 
   5  23   2      250.54      276.26     17.69 o 
   7  23   2       12.34       15.13      9.83 o 
   9  23   2        3.16       14.25     16.96 o 
 -12  24   2      144.49      160.25     40.99 o 
 -10  24   2      104.61      146.54     35.66 o 
  -4  24   2      500.03      542.80     25.14 o 
  -2  24   2      421.23      399.69     15.95 o 
   0  24   2      222.73      219.10     14.51 o 
   2  24   2      505.54      478.76     18.06 o 
   4  24   2       75.96       76.59     11.36 o 
   6  24   2      226.22      234.23     19.79 o 
   8  24   2       18.90       15.08     11.92 o 
  10  24   2       72.55       77.99     19.29 o 
 -11  25   2      151.58       72.81     32.93 o 
  -5  25   2      131.98      121.16     25.43 o 
  -3  25   2      101.40      124.39     15.00 o 
  -1  25   2      196.20      198.40     12.64 o 
   1  25   2      446.81      473.69     19.20 o 
   3  25   2        2.31        2.77      6.56 o 
   5  25   2      126.74      182.60     16.49 o 
   7  25   2       18.00        4.19      9.50 o 
   9  25   2        4.77        3.94     13.43 o 
 -12  26   2       26.78       30.52     29.92 o 
  -4  26   2      339.81      382.00     40.15 o 
  -2  26   2      790.49      784.29     31.49 o 
   0  26   2      412.30      387.10     17.33 o 
   2  26   2       15.81       24.31     10.20 o 
   4  26   2      587.25      601.01     27.08 o 
   6  26   2      381.68      422.37     26.05 o 
   8  26   2        0.18        4.48     11.89 o 
  10  26   2       47.78       70.25     18.96 o 
 -11  27   2       26.53        5.23     22.60 o 
  -5  27   2      133.43      166.13     31.12 o 
  -3  27   2      129.01      135.59     16.07 o 
  -1  27   2      803.01      795.05     33.61 o 
   1  27   2      102.76      127.95     11.82 o 
   3  27   2       18.68       28.01      8.91 o 
   5  27   2       64.61       69.65     13.25 o 
   7  27   2       27.41       27.98     13.06 o 
   9  27   2        4.26        7.95     13.50 o 
  -4  28   2       69.44       62.20     23.71 o 
  -2  28   2      565.95      579.59     28.70 o 
   0  28   2     2372.72     2435.76     59.21 o 
   2  28   2      368.27      396.94     25.12 o 
   4  28   2      499.47      548.77     27.72 o 
   6  28   2      147.22      149.63     20.76 o 
   8  28   2        6.64        0.69     12.61 o 
  10  28   2       18.58       16.60     16.46 o 
  -5  29   2        9.83        0.97     14.73 o 
  -3  29   2       88.24       96.20     25.57 o 
  -1  29   2     1274.32     1292.77     48.10 o 
   1  29   2      359.02      365.42     24.14 o 
   3  29   2      118.73      136.23     15.21 o 
   5  29   2      468.70      409.82     27.34 o 
   7  29   2      120.60      110.65     17.87 o 
   9  29   2       45.98       27.80     15.62 o 
  -6  30   2        9.70       17.69     18.57 o 
  -4  30   2      512.72      502.47     49.65 o 
  -2  30   2      208.99      224.11     21.75 o 
   0  30   2     2636.80     2501.96     69.76 o 
   2  30   2     1109.80     1083.96     36.04 o 
   4  30   2     1040.42     1095.04     43.66 o 
   6  30   2      599.03      537.91     28.11 o 
   8  30   2       58.64       61.18     17.39 o 
  -5  31   2       30.46       64.56     24.59 o 
  -3  31   2      448.00      386.49     31.17 o 
  -1  31   2     1732.92     1610.15     77.95 o 
   1  31   2      220.69      196.51     19.42 o 
   3  31   2      456.87      505.11     28.82 o 
   5  31   2      286.52      302.90     31.88 o 
   7  31   2       33.81       25.07     13.48 o 
   9  31   2       10.37        9.49     15.02 o 
  -6  32   2      370.22      368.43     45.39 o 
  -4  32   2      523.03      465.83     51.78 o 
  -2  32   2     1276.38     1257.81     47.98 o 
   0  32   2     1199.35     1191.68     46.95 o 
   2  32   2     1163.90     1150.65     38.88 o 
   4  32   2      668.13      695.04     37.24 o 
   6  32   2      350.46      308.98     35.51 o 
   8  32   2      142.55      144.83     32.47 o 
  -5  33   2       39.04       42.61     22.37 o 
  -3  33   2       93.02      103.00     18.90 o 
  -1  33   2      869.93      958.36     50.53 o 
   1  33   2      227.29      234.82     20.18 o 
   3  33   2      154.73      150.00     17.72 o 
   5  33   2      487.61      497.44     30.81 o 
   7  33   2       95.30      110.22     19.66 o 
   9  33   2       23.36       19.77     15.88 o 
  -6  34   2      680.85      585.55     62.39 o 
  -4  34   2       91.39       56.87     23.39 o 
  -2  34   2      223.20      225.18     24.61 o 
   0  34   2      265.77      267.67     25.16 o 
   2  34   2     1571.74     1597.54     50.63 o 
   4  34   2      855.50      788.47     34.85 o 
   6  34   2       44.97       49.64     14.20 o 
   8  34   2       85.61       85.80     18.73 o 
  -5  35   2        1.98        0.28     20.10 o 
  -3  35   2       45.53       53.29     16.97 o 
  -1  35   2      415.06      446.11     60.95 o 
   1  35   2        5.03        3.44      8.67 o 
   3  35   2     1016.03     1071.95     39.96 o 
   5  35   2      666.02      733.39     39.55 o 
   7  35   2        2.62        2.45     16.35 o 
   9  35   2      123.06      183.98     25.06 o 
  -6  36   2       81.45       64.28     25.84 o 
  -4  36   2      133.23       84.80     27.88 o 
  -2  36   2      251.93      249.97     26.57 o 
   0  36   2      399.03      482.57     51.02 o 
   2  36   2      953.36      992.05     37.55 o 
   4  36   2     2253.04     2281.03     62.94 o 
   6  36   2       10.42        7.84     12.08 o 
   8  36   2      153.56      102.15     61.99 o 
  -7  37   2       53.86       87.81     30.85 o 
  -5  37   2      100.91       96.94     30.06 o 
  -3  37   2      122.89      150.92     29.66 o 
  -1  37   2      835.40      827.92     41.29 o 
   1  37   2       42.73       29.96     13.03 o 
   3  37   2     2118.91     2271.48     64.30 o 
   5  37   2      232.05      206.74     22.34 o 
   7  37   2        7.72       15.29     15.98 o 
  -6  38   2       86.13      105.04     32.56 o 
  -4  38   2      315.02      324.00     32.86 o 
  -2  38   2     1173.07     1158.99     53.28 o 
   0  38   2       53.21       42.54     27.16 o 
   2  38   2       45.54       45.83     14.21 o 
   4  38   2      931.17      964.59     48.50 o 
   6  38   2        4.74        6.30     15.59 o 
   8  38   2      112.79      136.27     27.10 o 
  -7  39   2       62.97       89.06     32.70 o 
  -5  39   2       70.24       56.41     28.25 o 
  -3  39   2      282.90      277.89     30.20 o 
  -1  39   2      227.62      200.12     26.22 o 
   1  39   2       95.11       75.93     22.52 o 
   3  39   2       60.43       46.09     22.87 o 
   5  39   2      138.54      114.32     19.07 o 
   7  39   2       88.59       72.71     36.19 o 
  -6  40   2      155.26      129.12     35.38 o 
  -4  40   2      394.50      376.04     36.18 o 
  -2  40   2      250.89      266.09     30.14 o 
   0  40   2       48.98       25.94     26.93 o 
   2  40   2      767.20      807.54     36.06 o 
   4  40   2      184.82      161.30     20.97 o 
   6  40   2       49.23       37.26     19.34 o 
  -7  41   2       67.32       32.05     29.27 o 
  -5  41   2       33.62        0.14     21.35 o 
  -3  41   2      114.49       77.34     21.38 o 
  -1  41   2      230.89      268.18     35.78 o 
   1  41   2      230.89      234.70     21.80 o 
   3  41   2        0.66        7.66     11.01 o 
   5  41   2       55.55       90.04     17.20 o 
   7  41   2       17.74       38.28     20.66 o 
  -6  42   2       36.17       40.62     27.42 o 
  -4  42   2      221.90      183.55     28.18 o 
  -2  42   2      181.65      182.11     25.17 o 
   0  42   2      215.25      175.72     25.31 o 
   2  42   2      605.33      633.01     37.28 o 
   4  42   2       35.28       32.53     14.24 o 
   6  42   2       37.13       18.44     18.87 o 
  -7  43   2       61.18       79.66     34.92 o 
  -5  43   2       65.10       56.97     31.68 o 
  -3  43   2       85.65       83.62     28.83 o 
  -1  43   2      100.23       77.51     26.21 o 
   1  43   2      139.92      124.47     23.23 o 
   3  43   2       22.12       23.76     18.33 o 
   5  43   2      127.05      107.78     19.50 o 
   7  43   2       60.69       66.69     23.32 o 
  -6  44   2      137.67      110.83     38.95 o 
  -4  44   2      255.75      302.47     33.71 o 
  -2  44   2      194.09      199.36     28.39 o 
   0  44   2      237.78      314.32     89.85 o 
   2  44   2       75.49       78.23     23.50 o 
   4  44   2       44.13       26.06     18.17 o 
   6  44   2       93.17      117.44     25.61 o 
  -7  45   2       80.74       56.74     34.55 o 
  -5  45   2       76.54       80.06     22.64 o 
  -3  45   2       67.45       63.43     20.93 o 
  -1  45   2       71.98      106.42     47.45 o 
   1  45   2        8.81        7.64     15.26 o 
   3  45   2       38.77       28.82     13.77 o 
   5  45   2       38.41       21.29     16.04 o 
  -6  46   2       58.23       41.13     31.26 o 
  -4  46   2       97.69      108.42     27.02 o 
  -2  46   2      153.19      180.15     27.82 o 
   0  46   2      131.74      147.67     26.37 o 
   2  46   2       29.39       16.41     13.88 o 
   4  46   2       33.23       23.53     16.48 o 
   6  46   2       38.15       61.56     23.00 o 
  -7  47   2        8.86       45.43     32.00 o 
  -5  47   2       54.54       54.31     23.84 o 
  -3  47   2      123.06      152.02     33.79 o 
  -1  47   2       22.05       23.53     22.56 o 
   1  47   2       26.38       32.12     18.89 o 
   3  47   2       36.38       19.37     14.50 o 
   5  47   2       37.16       35.13     22.08 o 
  -6  48   2       59.14       85.40     37.10 o 
  -4  48   2       37.31       56.02     22.90 o 
  -2  48   2       23.63       31.79     21.24 o 
   0  48   2       64.94       52.31     20.24 o 
   2  48   2       68.64       49.35     16.85 o 
   4  48   2       78.74       53.49     17.46 o 
  -5  49   2       64.07       95.37     25.98 o 
  -3  49   2      343.84      436.73     43.72 o 
  -1  49   2       21.09        8.29     18.33 o 
   1  49   2       43.95       19.21     22.65 o 
   3  49   2       36.65       19.97     15.10 o 
  -4  50   2      134.74      135.16     29.97 o 
  -2  50   2      121.14      155.87     51.90 o 
   0  50   2      108.89      136.55     27.39 o 
   2  50   2       17.93       15.87     15.27 o 
   4  50   2       82.96       91.91     21.26 o 
  -5  51   2       98.98       91.84     29.77 o 
  -3  51   2       28.58       26.28     20.82 o 
  -1  51   2      298.04      271.01     37.49 o 
   1  51   2      193.97      233.40     32.68 o 
   3  51   2       67.15       69.00     19.31 o 
  -4  52   2      172.22      179.62     31.97 o 
  -2  52   2      158.65      152.30     29.15 o 
   0  52   2      286.15      351.66     52.68 o 
   2  52   2       83.90      101.09     21.64 o 
  -3  53   2      136.82      132.92     43.37 o 
  -1  53   2       93.79      108.24     26.28 o 
   1  53   2      100.05      103.34     26.53 o 
   0  54   2       61.63       94.99     36.36 o 
  -9   1   3       91.82      136.76     23.09 o 
  -7   1   3     3084.11     2930.75     96.90 o 
  -5   1   3      886.38      816.42     95.55 o 
  -3   1   3      637.18      642.17     62.55 o 
  -1   1   3     1564.31     1932.73     72.93 o 
   1   1   3     2558.74     2598.75     69.63 o 
   3   1   3      349.84      359.52     23.07 o 
   5   1   3     7648.20     7953.06    193.01 o 
   7   1   3     1024.39     1074.00     47.68 o 
   9   1   3      120.31      166.27     17.05 o 
 -10   2   3      149.62      145.98     23.96 o 
  -8   2   3        1.52        0.05     12.45 o 
  -6   2   3      876.93      939.37     67.87 o 
  -4   2   3      200.39      209.99     26.07 o 
  -2   2   3       31.94       49.18     14.73 o 
   0   2   3      953.32     1011.80     42.04 o 
   2   2   3       67.20       48.79     15.63 o 
   4   2   3      914.43      953.65     36.13 o 
   6   2   3      110.76      108.37     14.53 o 
   8   2   3       20.96        8.81      9.03 o 
  10   2   3      115.66      145.39     18.67 o 
  -9   3   3      243.24      222.32     57.55 o 
  -7   3   3      161.81      148.35     22.90 o 
  -5   3   3     1927.24     2048.24     74.93 o 
  -3   3   3      455.05      465.17     66.95 o 
  -1   3   3     1840.40     1909.96     72.37 o 
   1   3   3      335.06      348.94     26.55 o 
   3   3   3     1629.59     1585.98     47.38 o 
   5   3   3      194.57      178.60     25.57 o 
   7   3   3      356.58      333.06     17.40 o 
   9   3   3      244.20      350.83     22.60 o 
 -10   4   3      326.02      256.16     28.65 o 
  -8   4   3       55.38       29.94     15.31 o 
  -6   4   3      400.76      373.99     33.36 o 
  -4   4   3       15.57       24.74     13.09 o 
  -2   4   3      341.18      367.76     39.30 o 
   0   4   3      334.89      330.68     29.59 o 
   2   4   3      198.06      232.52     19.26 o 
   4   4   3     1107.84      958.92     59.48 o 
   6   4   3      335.48      301.45     26.28 o 
   8   4   3       14.49       15.36      9.23 o 
  10   4   3       27.45       17.42     14.94 o 
  -9   5   3     1221.92     1229.70     54.99 o 
  -7   5   3      415.93      470.33     38.86 o 
  -5   5   3      982.04      966.76     94.34 o 
  -3   5   3      469.27      425.09     36.58 o 
  -1   5   3     1302.37     1357.97     94.97 o 
   1   5   3       60.32       51.36     11.30 o 
   3   5   3     1193.54     1223.72     38.87 o 
   5   5   3      439.16      397.61     54.05 o 
   7   5   3      259.39      252.77     21.81 o 
   9   5   3       77.46       70.50     20.32 o 
 -10   6   3      343.59      323.86     31.99 o 
  -8   6   3       25.55       17.63     15.20 o 
  -6   6   3      139.85      133.09     31.01 o 
  -4   6   3       70.91       79.36     17.89 o 
  -2   6   3      254.54      246.06     27.34 o 
   0   6   3       11.36        9.68      7.34 o 
   2   6   3       77.49       78.56     12.50 o 
   4   6   3      442.12      422.57     30.86 o 
   6   6   3        0.83        3.51      5.57 o 
   8   6   3       46.67       49.43     10.75 o 
  10   6   3       10.68       22.38     15.70 o 
 -11   7   3       64.60       78.60     31.17 o 
  -9   7   3      568.32      544.94     40.40 o 
  -7   7   3      272.65      311.45     30.79 o 
  -5   7   3      652.26      634.41     26.18 o 
  -3   7   3      672.04      618.94     39.73 o 
  -1   7   3      991.23      971.23     49.83 o 
   1   7   3      627.68      611.95     34.78 o 
   3   7   3      966.26     1080.64     39.01 o 
   5   7   3       62.59       50.15     23.20 o 
   7   7   3       54.23       53.21     10.03 o 
   9   7   3        7.79        7.36     10.98 o 
 -10   8   3       80.39       62.66     29.41 o 
  -8   8   3       54.26       41.05     15.45 o 
  -6   8   3       10.44       32.60     16.09 o 
  -4   8   3      303.41      304.03     55.90 o 
  -2   8   3        6.00       13.57     11.58 o 
   0   8   3       29.10       26.62     17.99 o 
   2   8   3      142.25      116.40     13.04 o 
   4   8   3       74.59       55.98     13.76 o 
   6   8   3       67.42       83.35      9.17 o 
   8   8   3       23.43       15.18      9.88 o 
  10   8   3       10.17        1.22     13.86 o 
 -11   9   3       48.85      108.14     32.65 o 
  -9   9   3       77.20       77.16     26.96 o 
  -7   9   3      613.29      643.28     41.39 o 
  -5   9   3      220.18      202.75     15.58 o 
  -3   9   3      530.21      546.37     38.69 o 
  -1   9   3     1692.13     1534.63     90.59 o 
   1   9   3      288.44      286.78     24.62 o 
   3   9   3      233.88      231.97     26.96 o 
   5   9   3      282.94      332.10     26.46 o 
   7   9   3       33.78       58.45      9.90 o 
   9   9   3       35.54       33.88     12.53 o 
 -10  10   3       88.95       99.90     31.91 o 
  -8  10   3        8.26        4.08     21.44 o 
  -6  10   3      276.71      304.23     34.48 o 
  -4  10   3       12.71       21.21     13.34 o 
  -2  10   3       31.87       74.20     26.82 o 
   0  10   3        7.62        7.90      7.37 o 
   2  10   3       83.98       82.02     16.49 o 
   4  10   3      159.91      172.20     20.26 o 
   6  10   3       33.36       47.06      7.46 o 
   8  10   3       37.50       34.16     10.66 o 
  10  10   3        3.75        3.38     14.68 o 
 -11  11   3      143.19      188.31     40.02 o 
  -9  11   3      121.68       88.46     31.03 o 
  -7  11   3      463.89      515.06     59.98 o 
  -5  11   3      623.35      588.39     44.14 o 
  -3  11   3      896.03      928.70     68.08 o 
  -1  11   3      727.31      793.23     66.69 o 
   1  11   3       64.93       35.75     10.77 o 
   3  11   3      246.52      276.44     38.05 o 
   5  11   3       16.39       21.10      7.14 o 
   7  11   3      211.12      255.07     17.09 o 
   9  11   3       42.57       24.09     11.60 o 
 -10  12   3      110.25       57.29     27.79 o 
  -8  12   3       72.67       63.50     29.36 o 
  -6  12   3      708.03      589.49     65.21 o 
  -4  12   3      141.81      143.20     13.99 o 
  -2  12   3      105.22       89.85     29.92 o 
   0  12   3      219.64      226.62     17.49 o 
   2  12   3       70.85       52.20     11.51 o 
   4  12   3       41.11       32.54     11.56 o 
   6  12   3       83.61       74.32      8.78 o 
   8  12   3        8.52       11.49      9.82 o 
  10  12   3        3.36        5.74     15.03 o 
 -11  13   3      143.00       78.87     32.65 o 
  -9  13   3      112.59      129.17     35.15 o 
  -7  13   3       21.91       82.76     28.44 o 
  -5  13   3      465.98      416.09     55.48 o 
  -3  13   3      120.09       74.20     28.53 o 
  -1  13   3      226.81      148.44     31.59 o 
   1  13   3      323.41      313.34     53.56 o 
   3  13   3      399.67      428.66     41.28 o 
   5  13   3       16.31       21.18      8.26 o 
   7  13   3       88.06      107.24     13.64 o 
   9  13   3       53.23       55.50     14.04 o 
 -10  14   3       62.80      117.22     33.30 o 
  -8  14   3       50.88       38.07     25.47 o 
  -6  14   3      417.30      414.38     57.34 o 
  -4  14   3      303.37      285.69     16.74 o 
  -2  14   3      367.01      297.85     46.18 o 
   0  14   3      251.17      229.83     16.58 o 
   2  14   3       21.48       43.23     11.82 o 
   4  14   3       86.62       90.60     15.61 o 
   6  14   3       37.13       36.28      7.91 o 
   8  14   3       19.79       20.34     12.41 o 
  10  14   3       26.12        6.56     15.64 o 
 -11  15   3      143.65      113.89     35.94 o 
  -9  15   3      114.87      104.67     34.41 o 
  -7  15   3       50.99       62.52     26.40 o 
  -5  15   3      665.53      592.96     67.02 o 
  -3  15   3     1527.38     1447.61     93.56 o 
  -1  15   3      224.85      172.38     39.23 o 
   1  15   3     1536.48     1564.27    147.40 o 
   3  15   3      779.35      831.36     34.14 o 
   5  15   3       62.83       70.55     10.48 o 
   7  15   3       92.05       96.03     11.31 o 
   9  15   3      167.38      213.55     20.11 o 
 -10  16   3       87.82       63.27     32.65 o 
  -8  16   3       84.79       31.22     22.88 o 
  -6  16   3      936.72     1000.07     77.44 o 
  -4  16   3      130.02      128.53     22.76 o 
  -2  16   3       88.49       57.29     27.51 o 
   0  16   3      435.92      455.26     22.00 o 
   2  16   3        0.15       13.47     20.15 o 
   4  16   3       94.15       89.63     10.22 o 
   6  16   3      239.15      255.39     15.22 o 
   8  16   3       22.34       23.30     11.22 o 
 -11  17   3       33.02       17.51     28.07 o 
  -9  17   3       12.66        0.09     22.09 o 
  -7  17   3      393.99      341.85     53.77 o 
  -5  17   3      433.67      436.05     59.24 o 
  -3  17   3     2666.36     2848.18     57.23 o 
  -1  17   3     1123.44     1234.51     81.05 o 
   1  17   3     1375.45     1317.32     79.11 o 
   3  17   3      492.79      483.22     26.51 o 
   5  17   3       32.13       21.08      7.04 o 
   7  17   3       81.60      108.56     14.92 o 
   9  17   3      329.31      343.48     35.72 o 
 -10  18   3       31.11       37.89     29.09 o 
  -8  18   3      112.98       78.97     30.47 o 
  -6  18   3       25.21        0.00     15.52 o 
  -4  18   3     1253.10     1233.82     45.67 o 
  -2  18   3       15.85       36.54     22.00 o 
   0  18   3       64.17       53.39     23.39 o 
   2  18   3      373.78      380.16     29.18 o 
   4  18   3       30.79       13.43      7.96 o 
   6  18   3       68.25       59.51      9.39 o 
   8  18   3       70.64       44.87     12.42 o 
 -11  19   3       83.76       85.91     35.66 o 
  -9  19   3      194.95      223.14     44.69 o 
  -7  19   3      232.12      202.30     43.54 o 
  -5  19   3      628.43      612.37     70.63 o 
  -3  19   3     3669.29     3859.52    100.03 o 
  -1  19   3      490.33      467.08     60.44 o 
   1  19   3     1193.54     1230.51     63.87 o 
   3  19   3      521.54      504.96     24.44 o 
   5  19   3      207.03      210.52     19.21 o 
   7  19   3       23.51       19.45      8.88 o 
   9  19   3      175.36      186.45     19.13 o 
 -10  20   3       88.60      107.08     38.44 o 
  -8  20   3       29.19       59.79     31.17 o 
  -6  20   3      354.00      334.81     52.15 o 
  -4  20   3     1377.89     1345.38     48.16 o 
  -2  20   3     1233.58     1312.62     42.38 o 
   0  20   3     1225.12     1245.04     36.47 o 
   2  20   3      246.99      281.01     23.22 o 
   4  20   3       54.74       42.87      7.65 o 
   6  20   3       75.97       64.28     10.93 o 
   8  20   3       87.89       72.56     13.23 o 
 -11  21   3       10.86       47.56     31.73 o 
  -9  21   3      624.92      629.23     75.77 o 
  -7  21   3      146.66      195.03     42.01 o 
  -5  21   3     3538.60     3629.44    172.24 o 
  -3  21   3     1721.33     1676.66     54.85 o 
  -1  21   3      551.48      607.46     68.04 o 
   1  21   3     1770.68     1808.20     47.48 o 
   3  21   3     1005.04      974.17     38.65 o 
   5  21   3      103.85       90.64     10.35 o 
   7  21   3       58.80       52.01     11.05 o 
   9  21   3       44.11       59.42     16.47 o 
 -10  22   3      188.98      138.11     42.29 o 
  -8  22   3      129.84       78.41     31.59 o 
  -6  22   3      264.98      251.21     47.38 o 
  -4  22   3      687.86      692.37     89.25 o 
  -2  22   3     1365.67     1198.48     88.16 o 
   0  22   3      297.24      287.36     15.50 o 
   2  22   3       39.81       31.85     26.28 o 
   4  22   3      228.45      209.22     14.10 o 
   6  22   3      264.86      254.43     22.91 o 
   8  22   3       31.03       19.64     12.21 o 
 -11  23   3      267.49      198.37     50.02 o 
  -9  23   3      278.48      276.91     51.64 o 
  -7  23   3      283.37      188.82     43.12 o 
  -5  23   3     5588.86     5161.47    227.13 o 
  -3  23   3      756.51      748.31     35.53 o 
  -1  23   3     2367.72     2449.18     44.71 o 
   1  23   3     1167.12     1231.25     49.07 o 
   3  23   3      662.20      635.36     39.11 o 
   5  23   3       96.72       64.40     13.82 o 
   7  23   3      371.65      367.66     20.78 o 
   9  23   3       22.63       25.60     15.99 o 
 -10  24   3       38.72        0.05     26.31 o 
  -8  24   3      360.50      434.15     62.57 o 
  -6  24   3       24.27        4.96     21.35 o 
  -4  24   3      741.65      695.34     61.16 o 
  -2  24   3      999.80     1039.23     62.19 o 
   0  24   3      187.54      177.76     13.58 o 
   2  24   3      224.24      231.04     15.15 o 
   4  24   3       27.91       15.77      9.14 o 
   6  24   3       63.68       63.39     12.14 o 
   8  24   3        8.52       16.46     12.40 o 
 -11  25   3      272.63      166.22     45.43 o 
  -9  25   3      152.18      148.35     42.10 o 
  -7  25   3      257.30      239.17     48.35 o 
  -5  25   3      796.53      766.88     82.21 o 
  -3  25   3      910.89     1007.73     42.41 o 
  -1  25   3      652.76      646.68     24.90 o 
   1  25   3      101.55       91.63     18.89 o 
   3  25   3        9.58        6.06      7.98 o 
   5  25   3      252.24      265.36     17.72 o 
   7  25   3       77.03       46.61     12.67 o 
 -10  26   3       28.75       61.83     32.98 o 
  -8  26   3      108.44       99.07     37.61 o 
  -6  26   3      106.02       52.71     30.43 o 
  -4  26   3      141.10      134.97     20.71 o 
  -2  26   3     1201.75     1240.49     42.51 o 
   0  26   3      242.71      234.72     16.39 o 
   2  26   3      174.90      153.85     23.07 o 
   4  26   3       35.26       39.23     11.21 o 
   6  26   3       11.73        5.11      9.27 o 
   8  26   3        2.71        2.41     11.80 o 
  -9  27   3      215.10      232.04     52.01 o 
  -7  27   3      935.61      844.36     90.27 o 
  -5  27   3      201.85      198.55     42.33 o 
  -3  27   3      115.86      115.24     25.28 o 
  -1  27   3       87.17      123.48     13.04 o 
   1  27   3      553.24      590.90     25.00 o 
   3  27   3      168.93      150.42     23.93 o 
   5  27   3      369.87      400.40     25.94 o 
   7  27   3       90.61      100.09     16.22 o 
 -10  28   3      118.53       52.20     35.57 o 
  -8  28   3       58.92       47.38     30.61 o 
  -6  28   3      219.90      262.05     51.46 o 
  -4  28   3       29.60       47.80     15.72 o 
  -2  28   3      166.95      173.57     22.77 o 
   0  28   3      394.92      391.43     22.34 o 
   2  28   3       13.98       20.24     12.83 o 
   4  28   3        0.02        1.47      8.76 o 
   6  28   3        0.30        3.59     10.56 o 
   8  28   3        8.96        9.64     12.56 o 
  -9  29   3      215.65      307.34     56.74 o 
  -7  29   3      187.01      192.81     46.50 o 
  -5  29   3      257.41      229.67     47.10 o 
  -3  29   3       43.00       59.49     13.42 o 
  -1  29   3       31.34       16.39      9.85 o 
   1  29   3       64.24       65.28     15.88 o 
   3  29   3      147.77      157.91     16.94 o 
   5  29   3      116.34      129.12     16.11 o 
   7  29   3      169.35      159.48     20.23 o 
 -10  30   3       91.65      103.70     40.29 o 
  -8  30   3       33.66       28.48     29.83 o 
  -6  30   3       68.88      119.58     37.98 o 
  -4  30   3      187.78      179.69     24.57 o 
  -2  30   3       75.99       71.19     17.52 o 
   0  30   3      138.61      154.65     17.84 o 
   2  30   3      222.19      263.92     25.78 o 
   4  30   3       33.60       28.08     11.94 o 
   6  30   3       38.90       38.55     13.93 o 
   8  30   3       20.63       21.24     14.55 o 
  -9  31   3       83.27       22.14     29.04 o 
  -7  31   3       95.61      101.89     36.87 o 
  -5  31   3      288.74      301.21     31.59 o 
  -3  31   3      233.89      233.63     30.07 o 
  -1  31   3       94.23       91.01     15.05 o 
   1  31   3       22.24       15.24      9.76 o 
   3  31   3      214.38      212.37     18.44 o 
   5  31   3      122.34      124.98     17.63 o 
   7  31   3       81.37       91.06     19.83 o 
 -10  32   3       22.03       40.53     35.85 o 
  -8  32   3       14.72        8.85     27.56 o 
  -6  32   3       30.48       22.60     26.49 o 
  -4  32   3       13.35       19.53     11.55 o 
  -2  32   3      382.18      353.23     38.28 o 
   0  32   3       75.92       66.94     13.00 o 
   2  32   3      250.44      252.92     40.02 o 
   4  32   3      261.31      267.24     21.66 o 
   6  32   3       51.79       39.72     14.03 o 
  -9  33   3       15.70       56.32     35.48 o 
  -7  33   3      231.09      236.11     52.80 o 
  -5  33   3      350.53      430.55     38.10 o 
  -3  33   3       14.26       19.94     10.74 o 
  -1  33   3       45.32       35.31     12.20 o 
   1  33   3      112.06      116.94     19.53 o 
   3  33   3      154.91      141.07     18.38 o 
   5  33   3      466.03      440.24     40.34 o 
   7  33   3      194.54      277.11     29.78 o 
  -8  34   3      102.92       58.03     34.37 o 
  -6  34   3       48.32       40.85     28.53 o 
  -4  34   3       15.73       16.75     11.82 o 
  -2  34   3       65.61       84.54     17.94 o 
   0  34   3       21.17       26.37     12.11 o 
   2  34   3       48.54       34.66     12.79 o 
   4  34   3       82.51       83.75     20.75 o 
   6  34   3       86.04       67.07     19.80 o 
  -9  35   3       24.60       28.99     32.14 o 
  -7  35   3      289.33      378.20     63.82 o 
  -5  35   3       62.87       67.13     20.81 o 
  -3  35   3      310.74      321.83     28.03 o 
  -1  35   3       12.47       35.72     12.01 o 
   1  35   3      390.17      462.02     30.80 o 
   3  35   3       28.18       16.99     13.37 o 
   5  35   3      321.95      305.03     32.45 o 
   7  35   3      130.38      143.92     23.75 o 
  -8  36   3       67.95       56.36     34.23 o 
  -6  36   3      167.08      181.46     47.80 o 
  -4  36   3       49.34       48.32     14.82 o 
  -2  36   3       43.79       31.87     18.49 o 
   0  36   3      249.83      287.14     24.50 o 
   2  36   3      220.82      240.91     21.07 o 
   4  36   3      482.84      492.25     31.76 o 
   6  36   3      290.00      279.82     28.93 o 
  -7  37   3      335.28      402.01     68.31 o 
  -5  37   3      144.86      152.97     26.42 o 
  -3  37   3       15.24       19.25     16.83 o 
  -1  37   3      119.81      108.60     17.76 o 
   1  37   3       21.44       39.18     16.63 o 
   3  37   3      160.98      177.67     32.39 o 
   5  37   3      150.84      171.25     20.78 o 
  -8  38   3       83.00       61.69     37.42 o 
  -6  38   3      103.92      113.96     25.25 o 
  -4  38   3      180.62      178.68     33.82 o 
  -2  38   3       18.05        6.61     12.36 o 
   0  38   3       86.34       61.17     14.02 o 
   2  38   3      138.53      144.92     18.93 o 
   4  38   3      451.60      473.05     30.65 o 
   6  38   3      187.84      178.01     25.66 o 
  -7  39   3       62.95      146.49     46.92 o 
  -5  39   3       27.79       44.57     22.20 o 
  -3  39   3      425.08      465.56     32.55 o 
  -1  39   3      291.28      342.31     26.76 o 
   1  39   3       27.77       25.91     13.38 o 
   3  39   3      193.96      194.80     21.39 o 
   5  39   3       51.61       38.87     16.18 o 
  -6  40   3       74.30       93.91     24.96 o 
  -4  40   3       83.24       47.78     18.33 o 
  -2  40   3      257.11      307.12     33.20 o 
   0  40   3      113.89       81.58     25.95 o 
   2  40   3       77.21       77.80     16.32 o 
   4  40   3      179.13      225.10     23.46 o 
  -7  41   3       94.12      102.45     42.61 o 
  -5  41   3      140.68      165.95     22.78 o 
  -3  41   3       11.85       13.21     13.96 o 
  -1  41   3      159.11      164.73     25.17 o 
   1  41   3      162.15      158.84     36.89 o 
   3  41   3      191.39      198.96     22.67 o 
   5  41   3       19.50       13.12     14.63 o 
  -6  42   3       28.85       28.38     23.64 o 
  -4  42   3      144.49      142.14     24.45 o 
  -2  42   3      301.03      307.24     39.60 o 
   0  42   3      109.57      101.85     18.46 o 
   2  42   3      308.58      251.77     29.58 o 
   4  42   3       49.87       55.24     27.11 o 
  -5  43   3       86.42       85.05     19.59 o 
  -3  43   3      295.17      260.35     27.01 o 
  -1  43   3      207.75      209.70     23.87 o 
   1  43   3      103.35      105.61     18.49 o 
   3  43   3      651.22      574.36     35.81 o 
  -6  44   3       64.84       65.84     25.17 o 
  -4  44   3      157.19      124.37     25.42 o 
  -2  44   3       52.24       27.94     15.85 o 
   0  44   3      205.14      265.37     50.27 o 
   2  44   3     1018.72     1052.41     43.65 o 
   4  44   3       39.23       32.46     17.11 o 
  -5  45   3       12.99        4.16     15.45 o 
  -3  45   3      738.12      840.19     56.31 o 
  -1  45   3      182.51      187.48     23.97 o 
   1  45   3      210.24      196.85     23.90 o 
   3  45   3      158.96      127.92     21.44 o 
  -4  46   3      207.62      201.54     25.91 o 
  -2  46   3      119.76      117.30     21.33 o 
   0  46   3      101.19      103.34     20.62 o 
   2  46   3       48.33       31.79     16.53 o 
  -3  47   3        0.89       32.98     18.08 o 
  -1  47   3       61.16       68.26     19.62 o 
   1  47   3      370.78      447.54     33.72 o 
  -2  48   3       49.75       42.91     18.24 o 
   0  48   3      240.32      240.41     27.28 o 
  -1  49   3      137.38      165.45     24.47 o 
 -10   0   4      230.13      209.71     45.34 o 
  -8   0   4       50.77       58.63     29.97 o 
  -6   0   4      987.98     1075.79     83.00 o 
  -4   0   4      693.18      732.97     78.83 o 
  -2   0   4      354.05      378.20     57.89 o 
   0   0   4      305.56      368.57     55.72 o 
   2   0   4      107.13      143.36     22.53 o 
   4   0   4       13.52        4.63     19.08 o 
   6   0   4      715.29      757.10     76.60 o 
   8   0   4       72.27       88.46     40.20 o 
  -9   1   4       16.47        6.33     17.79 o 
  -7   1   4       36.01       12.59     16.01 o 
  -5   1   4        5.40        0.00     13.98 o 
  -3   1   4      262.45      257.90     34.74 o 
  -1   1   4       38.83       15.15     16.95 o 
   1   1   4       19.29       10.21     14.93 o 
   3   1   4      650.66      634.64     46.71 o 
   5   1   4       74.51       66.97     20.17 o 
   7   1   4      149.69      130.80     28.11 o 
 -10   2   4      188.64      187.96     62.27 o 
  -8   2   4       64.14      109.25     33.49 o 
  -6   2   4      554.22      490.21     66.55 o 
  -4   2   4      405.69      422.87     43.11 o 
  -2   2   4      525.34      571.26     48.77 o 
   0   2   4       39.71       26.89     27.74 o 
   2   2   4      396.31      379.99     26.90 o 
   4   2   4       39.86       35.14     16.42 o 
   6   2   4      413.01      394.86     39.92 o 
   8   2   4      222.79      261.26     38.44 o 
  -9   3   4        9.64        3.61     16.35 o 
  -7   3   4       11.74       16.69     17.26 o 
  -5   3   4       37.46       27.70     24.06 o 
  -3   3   4       90.50       80.15     22.32 o 
  -1   3   4      152.05      160.45     28.45 o 
   1   3   4       54.81       50.40     13.44 o 
   3   3   4       46.15       58.65     15.28 o 
   5   3   4      213.65      185.79     27.57 o 
   7   3   4      342.41      286.94     41.59 o 
 -10   4   4      158.70      214.99     32.11 o 
  -8   4   4       21.60       13.59     17.74 o 
  -6   4   4      487.15      490.34     45.06 o 
  -4   4   4      734.99      790.63     53.84 o 
  -2   4   4      230.57      203.49     36.89 o 
   0   4   4      525.01      601.84     50.06 o 
   2   4   4      510.99      533.89     28.78 o 
   4   4   4      228.64      220.50     23.89 o 
   6   4   4      225.65      266.98     42.96 o 
   8   4   4       46.26       86.96     27.84 o 
  -9   5   4       13.59        7.24     17.52 o 
  -7   5   4       79.93      101.68     31.19 o 
  -5   5   4       15.26       28.82     18.05 o 
  -3   5   4      128.20      104.23     33.18 o 
  -1   5   4       97.57      100.22     38.00 o 
   1   5   4       10.51       11.53     12.12 o 
   3   5   4      456.45      426.58     29.86 o 
   5   5   4       10.00       33.35     18.59 o 
   7   5   4       66.63       50.32     22.78 o 
 -10   6   4       89.89       69.07     23.40 o 
  -8   6   4      854.00      853.39     57.34 o 
  -6   6   4      605.48      649.39     51.92 o 
  -4   6   4      355.99      396.10     71.86 o 
  -2   6   4       26.26       24.62     17.71 o 
   0   6   4      326.07      265.26     34.76 o 
   2   6   4      273.28      302.04     23.64 o 
   4   6   4      654.32      721.59     36.86 o 
   6   6   4      102.09      128.89     26.79 o 
   8   6   4       32.46       22.49     24.76 o 
 -11   7   4       15.51       21.54     30.80 o 
  -9   7   4      114.99      130.28     50.39 o 
  -7   7   4        0.24        0.03     15.59 o 
  -5   7   4       14.17        0.00     13.28 o 
  -3   7   4      123.82      116.32     26.38 o 
  -1   7   4      185.98      182.08     46.22 o 
   1   7   4       71.81       76.68     15.94 o 
   3   7   4      812.63      769.47     41.93 o 
   5   7   4       89.60      105.98     22.56 o 
   7   7   4      110.66       82.18     30.80 o 
 -10   8   4       82.10       89.16     37.84 o 
  -8   8   4     1341.76     1366.73     66.95 o 
  -6   8   4      277.49      309.67     36.77 o 
  -4   8   4      442.16      465.86     44.19 o 
  -2   8   4      820.70      849.20     56.09 o 
   0   8   4      735.18      481.62     64.70 o 
   2   8   4      124.56      123.00     31.40 o 
   4   8   4     1064.66     1170.35     67.62 o 
   6   8   4       72.50       75.85     22.91 o 
   8   8   4      176.45      222.35     36.75 o 
 -11   9   4       37.27        0.09     29.92 o 
  -9   9   4       34.71       27.60     28.71 o 
  -7   9   4       96.20       63.88     44.11 o 
  -5   9   4        0.56        4.83     15.10 o 
  -3   9   4      248.30      298.21     36.97 o 
  -1   9   4       24.32       66.04     32.98 o 
   1   9   4       70.31       69.30     16.11 o 
   3   9   4      612.65      604.98     32.18 o 
   5   9   4       52.83       34.61     15.22 o 
   7   9   4        4.54       15.05     20.63 o 
 -10  10   4      109.76      152.14     43.17 o 
  -8  10   4      186.53      192.95     47.19 o 
  -6  10   4      261.21      292.66     36.08 o 
  -4  10   4      519.02      495.22     46.17 o 
  -2  10   4      721.47      742.28     81.65 o 
   0  10   4      607.60      519.70     71.79 o 
   2  10   4      473.65      516.42     34.23 o 
   4  10   4       63.35       69.86     16.79 o 
   6  10   4        5.26       28.39     26.35 o 
   8  10   4       50.41       69.63     26.45 o 
 -11  11   4       43.37       47.89     34.23 o 
  -9  11   4       21.36        8.11     27.28 o 
  -7  11   4       50.83       13.38     28.71 o 
  -5  11   4      387.68      313.09     55.62 o 
  -3  11   4       32.54       71.51     33.49 o 
  -1  11   4       22.35        0.46     22.05 o 
   1  11   4      219.12      267.61     52.98 o 
   3  11   4        0.90        0.53     10.32 o 
   5  11   4       59.46       92.72     29.97 o 
   7  11   4       36.49       21.42     21.63 o 
 -10  12   4      242.07      179.93     44.65 o 
  -8  12   4      323.86      232.92     52.29 o 
  -6  12   4       51.82       32.65     28.62 o 
  -4  12   4      718.07      714.31     83.00 o 
  -2  12   4      532.60      511.13     73.08 o 
   0  12   4      294.29      294.70     54.47 o 
   2  12   4      323.93      354.73     31.83 o 
   4  12   4      185.10      165.54     21.63 o 
   6  12   4       28.56       44.55     17.04 o 
  -9  13   4       63.37       45.57     33.95 o 
  -7  13   4       29.08       16.40     27.93 o 
  -5  13   4      121.77      113.79     38.95 o 
  -3  13   4      636.45      560.68     75.40 o 
  -1  13   4       21.18        5.09     23.99 o 
   1  13   4      163.45      163.68     44.37 o 
   3  13   4      114.58      136.26     22.58 o 
   5  13   4       15.62       18.41     13.46 o 
   7  13   4       28.76       22.64     21.37 o 
 -10  14   4       26.16       26.82     31.63 o 
  -8  14   4      177.16      192.44     46.59 o 
  -6  14   4      148.63      113.56     39.74 o 
  -4  14   4     1809.20     1814.42    119.21 o 
  -2  14   4     1102.23     1226.27     94.02 o 
   0  14   4      160.55      150.34     44.93 o 
   2  14   4     1414.50     1604.10    108.84 o 
   4  14   4      405.79      402.61     42.44 o 
   6  14   4       43.84       35.55     17.27 o 
  -9  15   4       30.98       18.02     29.32 o 
  -7  15   4       54.25       72.44     34.32 o 
  -5  15   4       92.23      105.60     38.30 o 
  -3  15   4       78.68       18.48     26.31 o 
  -1  15   4       37.95       30.20     28.76 o 
   1  15   4      106.27      136.49     40.90 o 
   3  15   4       78.63       86.20     22.25 o 
   5  15   4       70.63       35.28     20.72 o 
   7  15   4        2.41        4.27     17.60 o 
 -10  16   4      140.83      110.14     41.73 o 
  -8  16   4       57.07       21.40     27.74 o 
  -6  16   4      386.74      419.89     64.84 o 
  -4  16   4     1297.64     1270.18    100.92 o 
  -2  16   4     1389.83     1523.28    109.44 o 
   0  16   4      337.23      347.82     58.03 o 
   2  16   4      765.35      732.14     86.19 o 
   4  16   4      371.90      353.22     29.57 o 
   6  16   4      122.09      120.63     24.17 o 
  -9  17   4      122.75       71.32     37.75 o 
  -7  17   4       10.71        1.16     26.26 o 
  -5  17   4      246.85      288.31     56.41 o 
  -3  17   4      519.79      477.83     66.83 o 
  -1  17   4      134.23      145.61     39.65 o 
   1  17   4      149.15      115.69     38.90 o 
   3  17   4      107.73       54.98     31.73 o 
   5  17   4       40.35       27.66     14.67 o 
   7  17   4       43.64       46.62     33.32 o 
 -10  18   4      250.59      211.19     52.71 o 
  -8  18   4       18.92        5.47     24.22 o 
  -6  18   4      371.39      402.24     65.63 o 
  -4  18   4      524.41      374.96     64.24 o 
  -2  18   4     1433.41     1540.33    110.97 o 
   0  18   4      777.93      894.01     97.77 o 
   2  18   4       72.26       65.63     35.57 o 
   4  18   4      246.41      164.83     44.18 o 
   6  18   4       16.04        7.61     16.11 o 
  -9  19   4        0.68        0.46     25.66 o 
  -7  19   4      120.84      106.52     39.37 o 
  -5  19   4      114.25       65.91     35.80 o 
  -3  19   4       39.61       14.26     27.09 o 
  -1  19   4      329.94      353.38     64.05 o 
   1  19   4       74.44       53.12     30.01 o 
   3  19   4      120.53       89.39     37.10 o 
   5  19   4       56.85       64.79     17.60 o 
   7  19   4       23.24       16.44     21.95 o 
 -10  20   4       33.32       28.11     34.09 o 
  -8  20   4       67.58       17.83     30.15 o 
  -6  20   4       71.20       53.35     31.77 o 
  -4  20   4      147.30      149.46     45.20 o 
  -2  20   4      201.81      181.88     46.87 o 
   0  20   4      140.07      245.65     50.81 o 
   2  20   4      109.80       64.52     33.99 o 
   4  20   4      267.81      293.91     56.69 o 
   6  20   4       21.69       13.95     15.12 o 
  -9  21   4        2.84        0.51     28.11 o 
  -7  21   4       26.55       45.81     32.47 o 
  -5  21   4      103.11       91.56     37.79 o 
  -3  21   4      297.24      306.79     57.99 o 
  -1  21   4       67.99       44.42     29.55 o 
   1  21   4       10.28       16.07     24.78 o 
   3  21   4      168.71      187.25     48.77 o 
   5  21   4        0.84        0.19     26.12 o 
   7  21   4        9.73       18.94     30.75 o 
  -8  22   4      148.15      192.95     53.08 o 
  -6  22   4       24.99        0.37     25.47 o 
  -4  22   4      150.21      171.46     47.94 o 
  -2  22   4       97.15      121.90     39.60 o 
   0  22   4       82.41       92.40     38.21 o 
   2  22   4       75.95       82.44     37.01 o 
   4  22   4       23.01        2.04     25.61 o 
   6  22   4       33.90       17.90     21.30 o 
  -9  23   4       39.03        0.56     28.95 o 
  -7  23   4      484.09      628.95     88.46 o 
  -5  23   4       37.36       21.91     29.09 o 
  -3  23   4      153.31      192.16     49.14 o 
  -1  23   4      392.43      457.40     72.99 o 
   1  23   4       53.31       73.96     34.23 o 
   3  23   4       47.23       75.12     36.26 o 
   5  23   4       44.94       34.37     33.49 o 
  -8  24   4      108.09      123.66     46.59 o 
  -6  24   4      197.28      188.87     51.13 o 
  -4  24   4     1470.29     1457.33    111.80 o 
  -2  24   4      286.26      344.44     64.42 o 
   0  24   4      157.67       93.32     37.51 o 
   2  24   4      134.40      170.72     46.59 o 
   4  24   4       49.32       46.27     37.75 o 
   6  24   4       16.88        0.23     31.45 o 
  -9  25   4        0.38        0.51     30.94 o 
  -7  25   4       17.86       42.38     36.63 o 
  -5  25   4      116.65       52.38     35.89 o 
  -3  25   4      158.00      170.02     48.72 o 
  -1  25   4       47.25       33.90     30.20 o 
   1  25   4       47.74       49.93     32.74 o 
   3  25   4        4.74        0.28     27.60 o 
   5  25   4       29.90       46.59     37.28 o 
  -8  26   4      263.60      227.68     57.99 o 
  -6  26   4       95.06      122.73     43.95 o 
  -4  26   4      503.03      462.27     72.76 o 
  -2  26   4      101.72       80.22     36.31 o 
   0  26   4      193.84      151.82     44.00 o 
   2  26   4       38.52       24.59     28.11 o 
   4  26   4      115.62      140.01     46.78 o 
   6  26   4        5.19       28.11     35.57 o 
  -9  27   4       44.44       36.45     35.80 o 
  -7  27   4      238.50      178.13     53.22 o 
  -5  27   4      661.45      590.23     82.72 o 
  -3  27   4      178.48      212.35     51.55 o 
  -1  27   4      428.99      421.05     72.62 o 
   1  27   4       49.20       10.33     27.97 o 
   3  27   4       36.32        1.95     24.87 o 
   5  27   4       67.79       83.23     41.54 o 
  -8  28   4       76.07       91.24     44.74 o 
  -6  28   4     1124.52     1197.60    104.53 o 
  -4  28   4      366.83      362.27     69.24 o 
  -2  28   4        4.03        0.74     20.89 o 
   0  28   4      490.46      437.90     70.81 o 
   2  28   4      101.34       44.83     34.23 o 
   4  28   4       47.26       43.35     33.86 o 
  -7  29   4      941.14      899.34    103.42 o 
  -5  29   4      134.84       55.53     33.76 o 
  -3  29   4      144.50      175.35     50.11 o 
  -1  29   4      356.05      346.71     64.15 o 
   1  29   4       11.22        4.86     25.66 o 
   3  29   4       62.22       41.13     31.73 o 
   5  29   4       84.42       91.98     44.09 o 
  -8  30   4      117.41       80.73     45.34 o 
  -6  30   4     1244.94     1255.26    108.24 o 
  -4  30   4      105.01       85.82     38.12 o 
  -2  30   4      260.77      214.58     56.64 o 
   0  30   4       31.45       61.23     35.11 o 
   2  30   4       64.03       92.54     39.23 o 
   4  30   4      194.45      102.03     43.63 o 
  -7  31   4      344.78      355.42     70.31 o 
  -5  31   4      124.90      139.31     46.13 o 
  -3  31   4       67.77       61.78     33.81 o 
  -1  31   4       49.42        1.20     25.20 o 
   1  31   4       13.36       47.57     30.06 o 
   3  31   4       48.38       31.73     34.41 o 
   5  31   4       53.59       33.49     37.01 o 
  -6  32   4        0.32       20.42     34.78 o 
  -4  32   4      230.64      176.00     53.22 o 
  -2  32   4      245.87      259.59     59.93 o 
   0  32   4       38.68       23.53     33.30 o 
   2  32   4       73.28       81.98     40.11 o 
   4  32   4       96.98       89.11     45.30 o 
  -7  33   4       15.24        0.46     28.62 o 
  -5  33   4       27.17       10.28     30.57 o 
  -3  33   4      157.84      167.33     52.61 o 
  -1  33   4      128.30       76.37     35.01 o 
   1  33   4       20.15        1.25     26.77 o 
   3  33   4       39.65       29.13     33.81 o 
  -6  34   4      324.82      248.01     59.47 o 
  -4  34   4      185.21      227.54     56.18 o 
  -2  34   4      103.23      146.91     48.44 o 
   0  34   4       10.97       18.76     32.37 o 
   2  34   4      216.39      163.72     49.88 o 
   4  34   4       12.48       74.20     40.71 o 
  -5  35   4       85.85       55.44     40.39 o 
  -3  35   4       37.80       30.10     33.62 o 
  -1  35   4       35.36        6.39     26.17 o 
   1  35   4       26.84       61.37     37.01 o 
   3  35   4       12.93        5.19     30.34 o 
  -6  36   4      207.08      244.31     61.46 o 
  -4  36   4      249.62      226.43     60.63 o 
  -2  36   4      177.09      128.85     47.33 o 
   0  36   4       36.56       31.82     32.10 o 
   2  36   4      102.92       73.27     40.80 o 
  -5  37   4      182.45      253.66     64.10 o 
  -3  37   4       73.00       88.55     40.62 o 
  -1  37   4       29.24       78.78     39.14 o 
   1  37   4       14.53        0.69     29.64 o 
   3  37   4       48.69       33.76     36.13 o 
  -4  38   4      140.14      181.46     54.47 o 
  -2  38   4       88.84       37.14     37.56 o 
   0  38   4       82.42      148.99     50.48 o 
   2  38   4       10.23       21.68     33.58 o 
  -3  39   4       23.77       37.79     38.58 o 
  -1  39   4       17.07       41.73     35.34 o 
   1  39   4       97.15      108.19     43.67 o 
  -4  40   4       53.75       53.59     40.94 o 
  -2  40   4       41.93        1.62     29.64 o 
   0  40   4      201.90      186.37     56.97 o 
  -3  41   4        4.88        0.09     30.98 o 
  -1  41   4       11.72       19.78     35.20 o 
  -7   1   5      107.33      115.65     29.74 o 
  -5   1   5      151.33      190.00     35.45 o 
  -3   1   5      425.76      553.13     54.83 o 
  -1   1   5      265.46      258.36     37.73 o 
   1   1   5       86.10       81.44     36.15 o 
  -8   2   5       35.62       50.66     24.91 o 
  -6   2   5       60.81       33.99     22.35 o 
  -4   2   5      102.48      134.60     31.23 o 
  -2   2   5       50.29       72.72     25.36 o 
   0   2   5        0.62        0.05     16.79 o 
   2   2   5       66.00        9.91     27.28 o 
  -7   3   5       52.93       45.63     22.89 o 
  -5   3   5      264.70      295.36     54.70 o 
  -3   3   5      143.30      156.76     54.23 o 
  -1   3   5      166.96      143.53     30.13 o 
   1   3   5       24.56       18.48     29.46 o 
  -8   4   5        1.10        0.05     19.75 o 
  -6   4   5        6.09        6.86     19.12 o 
  -4   4   5      117.80      111.28     35.71 o 
  -2   4   5       12.32       15.25     19.43 o 
   0   4   5       10.83        0.19     24.73 o 
   2   4   5        2.97        6.90     27.97 o 
  -7   5   5      174.26      151.94     32.54 o 
  -5   5   5      372.11      451.25     54.84 o 
  -3   5   5      261.19      237.42     37.47 o 
  -1   5   5      289.72      297.66     64.01 o 
   1   5   5      185.48      178.13     46.78 o 
   3   5   5       94.95       46.22     33.67 o 
  -8   6   5       34.48       34.23     23.22 o 
  -6   6   5      360.13      359.57     70.79 o 
  -4   6   5        5.55       14.53     18.55 o 
  -2   6   5       30.17       15.27     19.15 o 
   0   6   5       28.97        2.64     26.82 o 
   2   6   5       98.92       54.79     34.97 o 
  -7   7   5       99.40       65.23     26.44 o 
  -5   7   5     1175.75     1150.11     73.57 o 
  -3   7   5      272.54      263.87     40.95 o 
  -1   7   5       65.73       76.47     38.21 o 
   1   7   5      296.92      233.66     55.21 o 
   3   7   5       94.14      153.02     47.70 o 
  -8   8   5       53.43       41.87     37.93 o 
  -6   8   5      328.68      304.68     42.05 o 
  -4   8   5      256.35      260.38     57.57 o 
  -2   8   5       13.29        0.42     26.17 o 
   0   8   5      352.06      264.36     58.36 o 
   2   8   5      131.09       92.26     39.32 o 
   4   8   5       90.07       70.31     37.89 o 
  -7   9   5      416.80      561.66     85.31 o 
  -5   9   5      293.47      242.18     58.45 o 
  -3   9   5      581.97      671.61     88.23 o 
  -1   9   5        7.56       12.50     28.85 o 
   1   9   5      469.68      432.48     70.95 o 
   3   9   5       65.65       40.06     35.38 o 
  -8  10   5       44.19       50.71     38.07 o 
  -6  10   5      328.64      291.97     63.96 o 
  -4  10   5       56.77       37.75     34.46 o 
  -2  10   5       68.53       57.48     36.45 o 
   0  10   5       88.53       27.74     34.41 o 
   2  10   5       36.34       60.30     37.24 o 
   4  10   5       12.77        4.59     32.42 o 
  -7  11   5      376.93      294.65     65.03 o 
  -5  11   5      106.99      109.39     43.72 o 
  -3  11   5      160.73      103.24     42.33 o 
  -1  11   5      417.88      433.50     72.95 o 
   1  11   5      201.98      184.47     53.35 o 
   3  11   5       28.68        0.28     27.93 o 
  -8  12   5       17.17        7.27     34.64 o 
  -6  12   5        4.04        1.67     30.57 o 
  -4  12   5       39.83       36.73     33.72 o 
  -2  12   5      124.92      206.98     52.20 o 
   0  12   5       71.39       76.56     39.27 o 
   2  12   5      353.04      349.58     64.47 o 
   4  12   5       47.45       41.03     38.12 o 
  -7  13   5       17.43       15.84     35.06 o 
  -5  13   5      266.02      342.77     67.48 o 
  -3  13   5      598.26      588.61     87.86 o 
  -1  13   5      291.43      343.10     68.64 o 
   1  13   5      108.09      141.77     47.89 o 
   3  13   5      479.22      494.69     79.01 o 
  -6  14   5       77.71       64.01     41.41 o 
  -4  14   5      123.28      172.75     50.71 o 
  -2  14   5      163.12      231.43     59.00 o 
   0  14   5       98.57      127.83     48.72 o 
   2  14   5      326.40      355.56     65.95 o 
   4  14   5       51.79       34.50     39.23 o 
  -7  15   5       65.33       59.93     42.29 o 
  -5  15   5       29.69        0.05     32.19 o 
  -3  15   5       30.58       40.90     34.04 o 
  -1  15   5       54.41       55.58     39.88 o 
   1  15   5      511.01      597.83     87.26 o 
   3  15   5      276.32      340.60     66.65 o 
  -6  16   5      179.76      190.68     56.36 o 
  -4  16   5      137.41      142.65     50.81 o 
  -2  16   5       40.64       24.73     34.50 o 
   0  16   5      122.45      102.45     43.58 o 
   2  16   5      160.57      181.32     54.28 o 
  -7  17   5       39.83        5.09     34.64 o 
  -5  17   5      144.12      174.28     56.83 o 
  -3  17   5      212.88      353.29     70.58 o 
  -1  17   5      143.12      128.15     46.92 o 
   1  17   5      640.87      806.01    100.64 o 
   3  17   5       40.10      111.29     46.82 o 
  -6  18   5        4.78       11.53     34.92 o 
  -4  18   5        7.31       43.95     39.60 o 
  -2  18   5       25.77        0.00     28.76 o 
   0  18   5      124.05      120.05     50.53 o 
   2  18   5        8.04        0.05     28.11 o 
  -7  19   5       46.32       59.98     43.67 o 
  -5  19   5       72.61      109.49     46.27 o 
  -3  19   5       26.71       37.10     36.82 o 
  -1  19   5      233.97      189.61     55.53 o 
   1  19   5      174.15      169.93     53.08 o 
   3  19   5       62.69       67.90     39.55 o 
  -6  20   5       10.41        0.05     30.38 o 
  -4  20   5      128.02      113.70     45.71 o 
  -2  20   5      106.45       33.95     37.10 o 
   0  20   5      170.11      217.82     58.08 o 
   2  20   5       79.76       69.29     42.61 o 
  -5  21   5      228.54      239.49     63.22 o 
  -3  21   5       71.17       47.29     39.09 o 
  -1  21   5      323.98      297.80     68.50 o 
   1  21   5      262.75      350.55     73.32 o 
  -6  22   5        9.64       42.61     40.11 o 
  -4  22   5       23.96        5.79     32.47 o 
  -2  22   5      149.08      242.97     64.52 o 
   0  22   5      114.05       53.31     40.94 o 
   2  22   5       14.64       29.64     36.54 o 
  -5  23   5      112.55      129.77     50.25 o 
  -3  23   5      134.95      111.15     48.95 o 
  -1  23   5      283.76      321.28     70.49 o 
   1  23   5      118.58      146.77     53.68 o 
  -4  24   5        4.06       19.73     37.01 o 
  -2  24   5       23.53        0.19     27.42 o 
   0  24   5       20.65        7.73     37.79 o 
  -5  25   5       70.56      112.50     48.17 o 
  -3  25   5      278.12      324.76     73.08 o 
  -1  25   5      119.89      161.87     54.33 o 
   1  25   5       55.99       30.80     40.06 o 
  -4  26   5        5.74        2.18     32.88 o 
  -2  26   5       71.30       15.38     33.76 o 
   0  26   5        1.69        7.55     33.44 o 
  -3  27   5      114.38       57.48     43.17 o 
  -1  27   5       35.81       72.16     43.44 o 
  -2  28   5       32.92        0.37     35.01 o 
                                                 
